# Supplementary material for: 2-Methyl-4-phenyl-3,4-dihydro­quinazoline
Source: Acta Crystallogr Sect E Struct Rep Online. 2011 Mar 19;67(Pt 4):o923–4. doi: 10.1107/S1600536811009664 (PMC3099896; doi:10.1107/S1600536811009664)
Supplement: Supplementary file 1 [file e-67-0o923-sup1.cif]

##############################################################################
###                                                                        ###
###        Electronic paper (Acta Crystallographica Section E)             ###
###                                                                        ###
##############################################################################
#                                                                            #
# This CIF contains the data in a paper accepted for publication in Acta     #
# Crystallographica Section E. It conforms to the requirements of Notes      #
# for Authors for Section E, and has been peer reviewed under the auspices   #
# of the IUCr Commission on Journals.                                        #
#                                                                            #
# Full details of the Crystallographic Information File format               #
# are given in the paper "The Crystallographic Information File (CIF):       #
# a New Standard Archive File for Crystallography" by S. R. Hall, F. H.      #
# Allen and I. D. Brown [Acta Cryst. (1991), A47, 655-685].                  #
#                                                                            #
# The current version of the core CIF dictionary is obtainable from          #
# ftp://ftp.iucr.org/pub/cif_core.dic. The current version number is 2.4.    #
#                                                                            #
# Software is freely available for graphical display of the structure(s) in  #
# this CIF.  For information consult the CIF home page http://www.iucr.org/  #
# cif/home.html                                                              #
#                                                                            #
# This file may be used for bona fide research purposes within the           #
# scientific community so long as proper attribution is given to the journal # 
# article from which it was obtained.                                        #
#                                                                            #
##############################################################################
                                             
data_global
_audit_creation_method     'SHELXL-97 with enCIFer 1.3'
_journal_date_recd_electronic     2011-03-09
_journal_date_accepted     2011-03-14
_journal_name_full     'Acta Crystallographica, Section E'
_journal_year     2011
_journal_volume     67
_journal_issue      4
_journal_page_first     o923
_journal_page_last     o924
_journal_paper_category     QO
_journal_coeditor_code     IM2274
_publ_contact_author_name     'Arto Valkonen'
_publ_contact_author_address
;
  University of Jyv\"askyl\"a
  Department of Chemistry
  P. O. Box 35
  FIN-40014 Jyv\"askyl\"a
  Finland
;
_publ_contact_author_email     arto.m.valkonen@jyu.fi
_publ_contact_author_fax     '+358 14 260 2501'
_publ_contact_author_phone     '+358 14 260 2670'
_publ_section_title
;
2-Methyl-4-phenyl-3,4-dihydroquinazoline
;
loop_
    _publ_author_name
    _publ_author_footnote
    _publ_author_address
    'Valkonen, Arto' .
; University of Jyv\"askyl\"a
  Department of Chemistry
  PO Box 35
  FIN-40014 Jyv\"askyl\"a
  Finland
;
    'Kolehmainen, Erkki' .
; University of Jyv\"askyl\"a
  Department of Chemistry
  PO Box 35
  FIN-40014 Jyv\"askyl\"a
  Finland
;
    'Zakrzewska, Anna' .
; University of Technology and Life Sciences
  Department of Chemistry
  Seminaryjna 3
  PL-85-326 Bydgoszcz
  Poland
;
    'Skotnicka, Agnieszka' .
; University of Technology and Life Sciences
  Department of Chemistry
  Seminaryjna 3
  PL-85-326 Bydgoszcz
  Poland
;
    'Gawinecki, Ryszard' .
; University of Technology and Life Sciences
  Department of Chemistry
  Seminaryjna 3
  PL-85-326 Bydgoszcz
  Poland
;
data_I
_chemical_name_systematic
;
2-Methyl-4-phenyl-3,4-dihydroquinazoline
;
_chemical_name_common     ?
_chemical_formula_moiety     'C15 H14 N2'
_chemical_formula_sum     'C15 H14 N2'
_chemical_formula_iupac     'C15 H14 N2'
_chemical_formula_weight     222.28
_chemical_melting_point     ?
_symmetry_cell_setting     trigonal
_symmetry_space_group_name_H-M     'P 31'
_symmetry_space_group_name_Hall     'P 31'
loop_
    _symmetry_equiv_pos_as_xyz
    'x, y, z'
    '-y, x-y, z+1/3'
    '-x+y, -x, z+2/3'
_cell_length_a     9.5600(4)
_cell_length_b     9.5600(4)
_cell_length_c     11.2569(5)
_cell_angle_alpha     90.00
_cell_angle_beta     90.00
_cell_angle_gamma     120.00
_cell_volume     890.97(7)
_cell_formula_units_Z     3
_cell_measurement_reflns_used     3635
_cell_measurement_theta_min     0.407
_cell_measurement_theta_max     28.283
_cell_measurement_temperature     123(2)
_exptl_crystal_description     'long plate'
_exptl_crystal_colour     colourless
_exptl_crystal_size_max     0.35
_exptl_crystal_size_mid     0.13
_exptl_crystal_size_min     0.12
_exptl_crystal_density_diffrn     1.243
_exptl_crystal_density_meas     ?
_exptl_crystal_density_method     'not measured'
_exptl_crystal_F_000     354
_exptl_absorpt_coefficient_mu     0.074
_exptl_absorpt_correction_type     none
_exptl_absorpt_process_details     ?
_exptl_absorpt_correction_T_min     ?
_exptl_absorpt_correction_T_max     ?
_exptl_special_details
;
;
_diffrn_ambient_temperature     123(2)
_diffrn_radiation_type     MoK\a
_diffrn_radiation_wavelength     0.71073
_diffrn_radiation_source     'fine-focus sealed tube'
_diffrn_radiation_monochromator     graphite
_diffrn_measurement_device_type
                                  'Bruker--Nonius KappaCCD with APEXII detector'
_diffrn_measurement_method     '\f and \w'
_diffrn_detector_area_resol_mean     9
_diffrn_reflns_number     6729
_diffrn_reflns_av_R_equivalents     0.0681
_diffrn_reflns_av_sigmaI/netI     0.0452
_diffrn_reflns_theta_min     2.46
_diffrn_reflns_theta_max     28.24
_diffrn_reflns_theta_full     28.24
_diffrn_measured_fraction_theta_max     0.999
_diffrn_measured_fraction_theta_full     0.999
_diffrn_reflns_limit_h_min     -12
_diffrn_reflns_limit_h_max     12
_diffrn_reflns_limit_k_min     -12
_diffrn_reflns_limit_k_max     12
_diffrn_reflns_limit_l_min     -12
_diffrn_reflns_limit_l_max     14
_diffrn_standards_number     ?
_diffrn_standards_interval_count     ?
_diffrn_standards_interval_time     ?
_diffrn_standards_decay_%     ?
_refine_special_details
;
Refinement of <i>F</i>^2^ against ALL reflections. The weighted <i>R</i>-factor
<i>wR</i> and goodness of fit <i>S</i> are based on <i>F</i>^2^, conventional
<i>R</i>-factors <i>R</i> are based on <i>F</i>, with <i>F</i> set to zero for
negative <i>F</i>^2^. The threshold expression of <i>F</i>^2^ >
2\s(<i>F</i>^2^) is used only for calculating <i>R</i>-factors(gt) <i>etc</i>.
and is not relevant to the choice of reflections for refinement.
<i>R</i>-factors based on <i>F</i>^2^ are statistically about twice as large
as those based on <i>F</i>, and <i>R</i>- factors based on ALL data will be
even larger.
;
_reflns_number_total     1468
_reflns_number_gt     1215
_reflns_threshold_expression     I>2\s(I)
_refine_ls_structure_factor_coef     Fsqd
_refine_ls_matrix_type     full
_refine_ls_R_factor_all     0.0626
_refine_ls_R_factor_gt     0.0464
_refine_ls_wR_factor_gt     0.0893
_refine_ls_wR_factor_ref     0.0953
_refine_ls_goodness_of_fit_ref     1.055
_refine_ls_restrained_S_all     1.054
_refine_ls_number_reflns     1468
_refine_ls_number_parameters     155
_refine_ls_number_restraints     1
_refine_ls_hydrogen_treatment     constr
_refine_ls_weighting_scheme     calc
_refine_ls_weighting_details
         'calc w=1/[\s^2^(Fo^2^)+(0.0321P)^2^+0.2356P] where P=(Fo^2^+2Fc^2^)/3'
_atom_sites_solution_hydrogens     geom
_atom_sites_solution_primary     direct
_atom_sites_solution_secondary     difmap
_refine_ls_shift/su_max     0.000
_refine_ls_shift/su_mean     0.000
_refine_diff_density_max     0.189
_refine_diff_density_min     -0.193
_refine_ls_extinction_method     none
_refine_ls_extinction_coef     ?
loop_
    _atom_type_symbol
    _atom_type_description
    _atom_type_scat_dispersion_real
    _atom_type_scat_dispersion_imag
    _atom_type_scat_source
    'C' 'C' 0.0033 0.0000
                         'International Tables Vol C Tables 4.2.6.8 and 6.1.1.4'
    'H' 'H' 0.0000 0.0000
                         'International Tables Vol C Tables 4.2.6.8 and 6.1.1.4'
    'N' 'N' 0.0061 0.0000
                         'International Tables Vol C Tables 4.2.6.8 and 6.1.1.4'
_computing_data_collection     'COLLECT (Bruker, 2008)'
_computing_cell_refinement     'DENZO-SMN (Otwinowski & Minor, 1997)'
_computing_data_reduction     'DENZO-SMN (Otwinowski & Minor, 1997)'
_computing_structure_solution     'SIR2004 (Burla <i>et al.</i>, 2005)'
_computing_structure_refinement     'SHELXL97 (Sheldrick, 2008)'
_computing_molecular_graphics
            'ORTEP-3 (Farrugia, 1997) and Mercury (Macrae, <i>et al.</i>, 2008)'
_computing_publication_material     'SHELXL97 (Sheldrick, 2008)'
loop_
    _atom_site_type_symbol
    _atom_site_label
    _atom_site_fract_x
    _atom_site_fract_y
    _atom_site_fract_z
    _atom_site_U_iso_or_equiv
    _atom_site_adp_type
    _atom_site_calc_flag
    _atom_site_refinement_flags
    _atom_site_occupancy
    _atom_site_disorder_assembly
    _atom_site_disorder_group
    N N1 -0.1844(3) 0.2606(3) 0.0291(2) 0.0332(5) Uani d . 1 . .
    N N3 -0.1137(3) 0.4459(3) 0.1862(2) 0.0308(5) Uani d . 1 . .
    H H3 -0.1520 0.4742 0.2470 0.037 Uiso calc R 1 . .
    C C2 -0.2197(3) 0.3278(3) 0.1150(2) 0.0277(6) Uani d . 1 . .
    C C4 0.0619(3) 0.5311(3) 0.1691(2) 0.0266(6) Uani d . 1 . .
    H H4 0.1125 0.5233 0.2447 0.032 Uiso calc R 1 . .
    C C5 0.2646(3) 0.4997(4) 0.0469(3) 0.0339(7) Uani d . 1 . .
    H H5 0.3474 0.5863 0.0910 0.041 Uiso calc R 1 . .
    C C6 0.3061(4) 0.4266(4) -0.0421(3) 0.0379(7) Uani d . 1 . .
    H H6 0.4165 0.4634 -0.0591 0.045 Uiso calc R 1 . .
    C C7 0.1854(4) 0.2994(4) -0.1060(3) 0.0362(7) Uani d . 1 . .
    H H7 0.2129 0.2484 -0.1667 0.043 Uiso calc R 1 . .
    C C8 0.0256(4) 0.2473(3) -0.0813(2) 0.0327(6) Uani d . 1 . .
    H H8 -0.0563 0.1604 -0.1258 0.039 Uiso calc R 1 . .
    C C9 -0.0184(3) 0.3198(3) 0.0081(2) 0.0281(6) Uani d . 1 . .
    C C10 0.1033(3) 0.4480(3) 0.0727(2) 0.0264(6) Uani d . 1 . .
    C C11 0.1197(3) 0.7087(3) 0.1459(2) 0.0257(6) Uani d . 1 . .
    C C12 0.1080(3) 0.7642(3) 0.0349(2) 0.0295(6) Uani d . 1 . .
    H H12 0.0722 0.6927 -0.0311 0.035 Uiso calc R 1 . .
    C C13 0.1485(3) 0.9247(3) 0.0197(3) 0.0341(7) Uani d . 1 . .
    H H13 0.1425 0.9627 -0.0570 0.041 Uiso calc R 1 . .
    C C14 0.1977(3) 1.0291(4) 0.1157(3) 0.0351(7) Uani d . 1 . .
    H H14 0.2219 1.1376 0.1055 0.042 Uiso calc R 1 . .
    C C15 0.2112(3) 0.9745(3) 0.2266(3) 0.0337(6) Uani d . 1 . .
    H H15 0.2470 1.0461 0.2925 0.040 Uiso calc R 1 . .
    C C16 0.1724(3) 0.8150(3) 0.2415(2) 0.0287(6) Uani d . 1 . .
    H H16 0.1820 0.7781 0.3178 0.034 Uiso calc R 1 . .
    C C17 -0.3942(3) 0.2713(4) 0.1398(3) 0.0384(7) Uani d . 1 . .
    H H17A -0.4623 0.1767 0.0907 0.058 Uiso calc R 1 . .
    H H17B -0.4170 0.3581 0.1211 0.058 Uiso calc R 1 . .
    H H17C -0.4172 0.2424 0.2239 0.058 Uiso calc R 1 . .
loop_
    _atom_site_aniso_label
    _atom_site_aniso_U_11
    _atom_site_aniso_U_22
    _atom_site_aniso_U_33
    _atom_site_aniso_U_12
    _atom_site_aniso_U_13
    _atom_site_aniso_U_23
    N1 0.0291(12) 0.0346(13) 0.0338(13) 0.0144(11) -0.0030(10) -0.0035(11)
    N3 0.0272(12) 0.0290(12) 0.0297(12) 0.0090(10) 0.0067(10) -0.0042(10)
    C2 0.0270(14) 0.0274(14) 0.0282(14) 0.0131(12) 0.0016(11) 0.0043(11)
    C4 0.0253(13) 0.0249(13) 0.0282(14) 0.0114(11) -0.0007(11) 0.0003(11)
    C5 0.0275(14) 0.0318(15) 0.0395(17) 0.0126(12) 0.0032(12) -0.0008(12)
    C6 0.0352(16) 0.0366(16) 0.0451(18) 0.0204(14) 0.0136(14) 0.0069(14)
    C7 0.0548(19) 0.0348(16) 0.0307(15) 0.0313(15) 0.0137(14) 0.0080(13)
    C8 0.0410(16) 0.0273(14) 0.0308(15) 0.0179(13) 0.0017(13) -0.0010(12)
    C9 0.0329(15) 0.0278(13) 0.0264(13) 0.0174(12) -0.0015(12) 0.0014(11)
    C10 0.0276(13) 0.0230(13) 0.0279(14) 0.0122(11) 0.0036(11) 0.0032(11)
    C11 0.0196(12) 0.0264(13) 0.0309(15) 0.0113(11) 0.0030(10) 0.0009(11)
    C12 0.0266(14) 0.0333(15) 0.0297(14) 0.0158(12) -0.0011(12) -0.0010(12)
    C13 0.0306(15) 0.0352(16) 0.0378(16) 0.0175(13) 0.0008(12) 0.0069(13)
    C14 0.0277(15) 0.0271(14) 0.0511(18) 0.0141(12) 0.0046(13) 0.0047(13)
    C15 0.0278(15) 0.0312(15) 0.0416(16) 0.0142(12) -0.0011(12) -0.0073(13)
    C16 0.0253(13) 0.0306(14) 0.0298(15) 0.0137(12) -0.0021(11) -0.0030(11)
    C17 0.0282(16) 0.0404(17) 0.0404(17) 0.0125(13) -0.0001(13) -0.0014(13)
_geom_special_details
;
All s.u.'s (except the s.u. in the dihedral angle between two l.s. planes) are
estimated using the full covariance matrix. The cell s.u.'s are taken into
account individually in the estimation of s.u.'s in distances, angles and
torsion angles; correlations between s.u.'s in cell parameters are only used
when they are defined by crystal symmetry. An approximate (isotropic)
treatment of cell s.u.'s is used for estimating s.u.'s involving l.s. planes.
;
loop_
    _geom_bond_atom_site_label_1
    _geom_bond_atom_site_label_2
    _geom_bond_site_symmetry_2
    _geom_bond_distance
    _geom_bond_publ_flag
    N1 C2 . 1.296(4) ?
    N1 C9 . 1.413(3) ?
    N3 C2 . 1.341(4) ?
    N3 C4 . 1.467(3) ?
    N3 H3 . 0.8800 ?
    C2 C17 . 1.500(4) ?
    C4 C10 . 1.509(4) ?
    C4 C11 . 1.523(3) ?
    C4 H4 . 1.0000 ?
    C5 C6 . 1.388(4) ?
    C5 C10 . 1.394(4) ?
    C5 H5 . 0.9500 ?
    C6 C7 . 1.387(5) ?
    C6 H6 . 0.9500 ?
    C7 C8 . 1.378(4) ?
    C7 H7 . 0.9500 ?
    C8 C9 . 1.400(4) ?
    C8 H8 . 0.9500 ?
    C9 C10 . 1.401(4) ?
    C11 C12 . 1.384(4) ?
    C11 C16 . 1.390(4) ?
    C12 C13 . 1.392(4) ?
    C12 H12 . 0.9500 ?
    C13 C14 . 1.384(4) ?
    C13 H13 . 0.9500 ?
    C14 C15 . 1.384(4) ?
    C14 H14 . 0.9500 ?
    C15 C16 . 1.387(4) ?
    C15 H15 . 0.9500 ?
    C16 H16 . 0.9500 ?
    C17 H17A . 0.9800 ?
    C17 H17B . 0.9800 ?
    C17 H17C . 0.9800 ?
loop_
    _geom_angle_atom_site_label_1
    _geom_angle_atom_site_label_2
    _geom_angle_atom_site_label_3
    _geom_angle_site_symmetry_1
    _geom_angle_site_symmetry_3
    _geom_angle
    _geom_angle_publ_flag
    C2 N1 C9 . . 116.5(2) ?
    C2 N3 C4 . . 124.2(2) ?
    C2 N3 H3 . . 117.9 ?
    C4 N3 H3 . . 117.9 ?
    N1 C2 N3 . . 126.1(2) ?
    N1 C2 C17 . . 118.6(2) ?
    N3 C2 C17 . . 115.3(2) ?
    N3 C4 C10 . . 109.3(2) ?
    N3 C4 C11 . . 108.5(2) ?
    C10 C4 C11 . . 114.8(2) ?
    N3 C4 H4 . . 108.0 ?
    C10 C4 H4 . . 108.0 ?
    C11 C4 H4 . . 108.0 ?
    C6 C5 C10 . . 121.1(3) ?
    C6 C5 H5 . . 119.5 ?
    C10 C5 H5 . . 119.5 ?
    C7 C6 C5 . . 119.6(3) ?
    C7 C6 H6 . . 120.2 ?
    C5 C6 H6 . . 120.2 ?
    C8 C7 C6 . . 119.9(3) ?
    C8 C7 H7 . . 120.0 ?
    C6 C7 H7 . . 120.0 ?
    C7 C8 C9 . . 121.3(3) ?
    C7 C8 H8 . . 119.4 ?
    C9 C8 H8 . . 119.4 ?
    C8 C9 C10 . . 118.9(2) ?
    C8 C9 N1 . . 118.5(3) ?
    C10 C9 N1 . . 122.6(2) ?
    C5 C10 C9 . . 119.3(2) ?
    C5 C10 C4 . . 119.9(2) ?
    C9 C10 C4 . . 120.8(2) ?
    C12 C11 C16 . . 119.2(2) ?
    C12 C11 C4 . . 121.9(2) ?
    C16 C11 C4 . . 118.6(2) ?
    C11 C12 C13 . . 120.2(3) ?
    C11 C12 H12 . . 119.9 ?
    C13 C12 H12 . . 119.9 ?
    C14 C13 C12 . . 120.4(3) ?
    C14 C13 H13 . . 119.8 ?
    C12 C13 H13 . . 119.8 ?
    C15 C14 C13 . . 119.6(3) ?
    C15 C14 H14 . . 120.2 ?
    C13 C14 H14 . . 120.2 ?
    C14 C15 C16 . . 120.0(3) ?
    C14 C15 H15 . . 120.0 ?
    C16 C15 H15 . . 120.0 ?
    C15 C16 C11 . . 120.6(3) ?
    C15 C16 H16 . . 119.7 ?
    C11 C16 H16 . . 119.7 ?
    C2 C17 H17A . . 109.5 ?
    C2 C17 H17B . . 109.5 ?
    H17A C17 H17B . . 109.5 ?
    C2 C17 H17C . . 109.5 ?
    H17A C17 H17C . . 109.5 ?
    H17B C17 H17C . . 109.5 ?
loop_
    _geom_torsion_atom_site_label_1
    _geom_torsion_atom_site_label_2
    _geom_torsion_atom_site_label_3
    _geom_torsion_atom_site_label_4
    _geom_torsion_site_symmetry_1
    _geom_torsion_site_symmetry_2
    _geom_torsion_site_symmetry_3
    _geom_torsion_site_symmetry_4
    _geom_torsion
    _geom_torsion_publ_flag
    C9 N1 C2 N3 . . . . -1.0(4) ?
    C9 N1 C2 C17 . . . . 179.0(3) ?
    C4 N3 C2 N1 . . . . 7.2(4) ?
    C4 N3 C2 C17 . . . . -172.8(3) ?
    C2 N3 C4 C10 . . . . -8.7(4) ?
    C2 N3 C4 C11 . . . . 117.2(3) ?
    C10 C5 C6 C7 . . . . -0.4(4) ?
    C5 C6 C7 C8 . . . . 0.4(4) ?
    C6 C7 C8 C9 . . . . -0.3(4) ?
    C7 C8 C9 C10 . . . . 0.2(4) ?
    C7 C8 C9 N1 . . . . -179.9(2) ?
    C2 N1 C9 C8 . . . . 177.9(3) ?
    C2 N1 C9 C10 . . . . -2.3(4) ?
    C6 C5 C10 C9 . . . . 0.3(4) ?
    C6 C5 C10 C4 . . . . -179.3(3) ?
    C8 C9 C10 C5 . . . . -0.2(4) ?
    N1 C9 C10 C5 . . . . 179.9(2) ?
    C8 C9 C10 C4 . . . . 179.4(2) ?
    N1 C9 C10 C4 . . . . -0.4(4) ?
    N3 C4 C10 C5 . . . . -175.0(2) ?
    C11 C4 C10 C5 . . . . 62.8(3) ?
    N3 C4 C10 C9 . . . . 5.4(3) ?
    C11 C4 C10 C9 . . . . -116.8(3) ?
    N3 C4 C11 C12 . . . . -81.0(3) ?
    C10 C4 C11 C12 . . . . 41.6(3) ?
    N3 C4 C11 C16 . . . . 93.3(3) ?
    C10 C4 C11 C16 . . . . -144.1(2) ?
    C16 C11 C12 C13 . . . . -0.1(4) ?
    C4 C11 C12 C13 . . . . 174.2(2) ?
    C11 C12 C13 C14 . . . . -1.3(4) ?
    C12 C13 C14 C15 . . . . 2.0(4) ?
    C13 C14 C15 C16 . . . . -1.3(4) ?
    C14 C15 C16 C11 . . . . -0.1(4) ?
    C12 C11 C16 C15 . . . . 0.8(4) ?
    C4 C11 C16 C15 . . . . -173.7(2) ?
loop_
    _geom_hbond_atom_site_label_D
    _geom_hbond_atom_site_label_H
    _geom_hbond_atom_site_label_A
    _geom_hbond_site_symmetry_A
    _geom_hbond_distance_DH
    _geom_hbond_distance_HA
    _geom_hbond_distance_DA
    _geom_hbond_angle_DHA
    N3 H3 N1 2_565 0.88 2.04 2.908(3) 169
