# Supplementary material for: 2-Methyl-4-phenyl-3,4-dihydro­quinazoline
Source: Acta Crystallogr Sect E Struct Rep Online. 2011 Mar 19;67(Pt 4):o923–4. doi: 10.1107/S1600536811009664 (PMC3099896; doi:10.1107/S1600536811009664)
Supplement: Supplementary file 2 [file e-67-0o923-Isup2.hkl]

#
# h,k,l, Fc-squared, Fo-squared, sigma(Fo-squared) and status flag
#
data_I
_shelx_title ' NNBr in P 31'
_shelx_refln_list_code          4
_shelx_F_calc_maximum       78.82
_exptl_crystal_F_000       354.00
_reflns_d_resolution_high  0.7510
 
loop_
 _symmetry_equiv_pos_as_xyz
 'x, y, z'
 '-y, x-y, z+1/3'
 '-x+y, -x, z+2/3'
 
_cell_length_a     9.5600
_cell_length_b     9.5600
_cell_length_c    11.2569
_cell_angle_alpha  90.000
_cell_angle_beta   90.000
_cell_angle_gamma 120.000
 
_shelx_F_squared_multiplier     1.000
 
loop_
 _refln_index_h
 _refln_index_k
 _refln_index_l
 _refln_F_squared_calc
 _refln_F_squared_meas
 _refln_F_squared_sigma
 _refln_observed_status
   0   1   0       42.43       34.72      5.47 o
  -1   2   0      596.81      580.75      5.12 o
   0   2   0     5288.13     5038.35     40.62 o
  -2   3   0     1775.74     1692.98     14.35 o
  -1   3   0      844.47      828.66      7.25 o
   0   3   0      332.86      335.83      3.45 o
  -3   4   0      614.31      634.22     13.85 o
  -2   4   0      379.49      375.60      3.92 o
  -1   4   0      162.69      163.45      2.40 o
   0   4   0      150.72      158.06      2.36 o
  -4   5   0     1318.09     1413.10     14.68 o
  -3   5   0      302.05      318.63      3.44 o
  -2   5   0      196.39      196.11      3.86 o
  -1   5   0      103.38      111.16      2.04 o
   0   5   0       20.93       18.05      0.88 o
  -5   6   0      150.74      160.64      4.22 o
  -4   6   0      281.37      282.75      6.85 o
  -3   6   0      173.87      182.23      2.47 o
  -2   6   0       14.68       14.79      0.80 o
  -1   6   0      114.83      114.94      2.27 o
   0   6   0        2.65        3.91      0.77 o
  -6   7   0        3.12        3.68      0.73 o
  -5   7   0       63.06       72.30      3.80 o
  -4   7   0      245.50      242.85      4.84 o
  -3   7   0      132.05      132.83      4.91 o
  -2   7   0       99.93      102.58      3.51 o
  -1   7   0        7.92        7.29      0.94 o
   0   7   0        0.39        0.84      0.87 o
  -7   8   0        4.88        5.43      1.07 o
  -6   8   0       53.32       54.25      4.06 o
  -5   8   0       91.30       91.77      2.95 o
  -4   8   0      115.67      103.13      3.25 o
  -3   8   0      214.30      207.39      4.42 o
  -2   8   0       14.92       18.59      2.37 o
  -1   8   0       82.34       83.70      3.96 o
   0   8   0       26.25       25.27      1.34 o
  -8   9   0       20.44       20.33      2.33 o
  -7   9   0        3.82        2.70      1.44 o
  -6   9   0       45.68       42.02      3.76 o
  -5   9   0      153.35      144.08      4.20 o
  -4   9   0      255.64      258.41      9.22 o
  -3   9   0       45.47       37.77      2.33 o
  -2   9   0       44.04       46.04      1.84 o
  -1   9   0      154.19      157.89      7.40 o
   0   9   0      118.36      123.48      2.95 o
  -9  10   0        6.86        8.98      2.73 o
  -8  10   0        5.13       12.84      4.15 o
  -7  10   0       26.56       26.52      2.05 o
  -6  10   0       44.84       34.76      2.84 o
  -5  10   0        0.18        4.72      1.50 o
  -4  10   0        2.05        1.16      1.92 o
  -3  10   0        7.00        7.95      2.26 o
  -2  10   0       11.98       15.75      1.62 o
  -1  10   0       12.34        9.05      2.57 o
   0  10   0       10.44       12.94      2.25 o
 -10  11   0       50.41       66.64      8.21 o
  -9  11   0        2.86        0.62      4.15 o
  -8  11   0        4.32        9.19      2.89 o
  -7  11   0        1.63        2.72      2.70 o
  -6  11   0       13.46       17.10      3.55 o
  -5  11   0       13.50       18.30      2.79 o
  -4  11   0       96.59      101.88      8.26 o
  -3  11   0        6.58        4.52      2.02 o
  -2  11   0        0.28        2.81      2.74 o
  -1  11   0       16.21       14.88      3.27 o
   0  11   0       20.69       31.37      9.58 o
  -9  12   0        0.39       12.33      4.04 o
  -8  12   0       10.40       13.59      4.97 o
  -7  12   0       14.72       26.86      4.46 o
  -6  12   0        2.50        1.32      2.51 o
  -5  12   0       20.12       23.52      3.60 o
  -4  12   0       18.63       20.13      3.52 o
  -3  12   0       54.73       44.40      5.66 o
  -1   1   1     1758.21     1623.40     40.64 o
   0   1   1     1138.44     1072.53     20.06 o
   1   1   1     2061.79     1954.74     15.75 o
  -3   2   1      826.75      771.56      6.49 o
  -2   2   1      607.72      619.33      6.04 o
  -1   2   1     1186.55     1129.00     16.07 o
   0   2   1      242.71      234.29      3.85 o
   1   2   1     1496.64     1474.20     21.42 o
   2   2   1      287.77      292.34      4.71 o
  -5   3   1      183.27      185.86      4.05 o
  -4   3   1       96.71      103.87      1.85 o
  -3   3   1      152.25      153.78      2.31 o
  -2   3   1       87.91       81.42      1.81 o
  -1   3   1      145.42      136.98      1.66 o
   0   3   1       47.15       50.59      1.69 o
   1   3   1      870.22      955.13      8.57 o
   2   3   1       32.42       30.12      1.95 o
   3   3   1       46.92       47.22      1.75 o
  -7   4   1        0.94       -0.74      1.32 o
  -6   4   1       12.15       15.21      1.46 o
  -5   4   1      301.00      310.44      3.56 o
  -4   4   1      331.23      337.27      7.73 o
  -3   4   1      421.21      447.31      5.07 o
  -2   4   1       26.93       23.85      1.22 o
  -1   4   1       91.87       92.56      1.48 o
   0   4   1      410.09      412.73      4.95 o
   1   4   1      848.20      868.25      8.47 o
   2   4   1      306.10      306.31      4.49 o
   3   4   1        6.47        5.21      0.72 o
   4   4   1       63.96       61.47      2.83 o
  -9   5   1       47.47       50.53      2.11 o
  -8   5   1       10.96       12.88      1.65 o
  -7   5   1      141.63      139.15      2.34 o
  -6   5   1       20.29       18.25      1.40 o
  -5   5   1      194.13      200.00      2.51 o
  -4   5   1       68.01       59.65      2.99 o
  -3   5   1      392.88      434.69      5.28 o
  -2   5   1      224.62      228.73      3.28 o
  -1   5   1      303.67      321.49      7.12 o
   0   5   1       97.63      102.84      1.64 o
   1   5   1      155.40      161.80      2.61 o
   2   5   1       39.53       39.82      1.98 o
   3   5   1       77.38       76.31      3.80 o
   4   5   1       80.10       80.73      5.02 o
   5   5   1        4.54        3.60      1.21 o
 -11   6   1        0.28        2.53      1.95 o
 -10   6   1        4.67        3.44      1.26 o
  -9   6   1       84.16       82.46      3.49 o
  -8   6   1      327.69      323.62      5.62 o
  -7   6   1      290.17      290.01      3.74 o
  -6   6   1      325.65      323.29      4.19 o
  -5   6   1       57.18       56.18      1.59 o
  -4   6   1       52.73       54.48      1.38 o
  -3   6   1      388.25      404.03      7.43 o
  -2   6   1       93.40       87.92      2.14 o
  -1   6   1       25.82       24.93      1.36 o
   0   6   1       48.87       48.12      1.62 o
   1   6   1       80.00       69.31      2.31 o
   2   6   1       42.51       42.31      2.73 o
   3   6   1      137.39      120.20      2.56 o
   4   6   1        5.81        9.92      2.76 o
   5   6   1        8.09        7.82      2.79 o
   6   6   1       25.17       31.55      6.47 o
 -12   7   1       79.82       87.37      8.87 o
 -11   7   1       99.68      105.77      6.03 o
 -10   7   1       24.10       31.63      3.89 o
  -9   7   1       60.18       62.08      2.27 o
  -8   7   1      201.54      203.21      8.35 o
  -7   7   1       11.12       14.55      0.99 o
  -6   7   1       36.59       41.76      2.22 o
  -5   7   1       40.79       49.73      2.96 o
  -4   7   1      111.61      117.94      4.38 o
  -3   7   1       90.95       80.74      1.74 o
  -2   7   1        1.75        1.01      0.67 o
  -1   7   1       15.83       11.82      0.90 o
   0   7   1        0.28        0.44      0.82 o
   1   7   1      147.15      147.17      2.92 o
   2   7   1       19.20       18.64      2.10 o
   3   7   1       31.99       33.06      1.94 o
   4   7   1       10.10       18.59      3.53 o
   5   7   1        9.04       15.96      3.27 o
 -12   8   1        6.62       14.79      3.58 o
 -11   8   1        8.46        6.89      2.07 o
 -10   8   1        6.45        4.06      2.01 o
  -9   8   1       84.90       75.89      4.71 o
  -8   8   1       17.44       15.37      1.20 o
  -7   8   1       22.38       19.55      1.32 o
  -6   8   1        5.84        8.86      1.53 o
  -5   8   1       11.88       10.69      2.01 o
  -4   8   1       71.22       63.63      2.57 o
  -3   8   1      133.24      132.38      4.08 o
  -2   8   1        4.46        4.49      1.16 o
  -1   8   1        9.51       10.37      1.73 o
   0   8   1        1.46        0.09      1.16 o
   1   8   1        6.54        5.82      1.04 o
   2   8   1       28.47       27.12      2.60 o
   3   8   1       11.90       12.66      2.96 o
   4   8   1        4.93        5.19      6.10 o
 -12   9   1       35.18       42.62      6.25 o
 -11   9   1        1.86        2.48      1.92 o
 -10   9   1        1.93        0.90      2.05 o
  -9   9   1       24.49       28.38      7.89 o
  -8   9   1       21.33       23.57      5.30 o
  -7   9   1        1.71        3.58      2.01 o
  -6   9   1        1.26        0.83      1.36 o
  -5   9   1       43.30       40.90      2.35 o
  -4   9   1       42.83       42.81      4.40 o
  -3   9   1      104.02       87.66      2.49 o
  -2   9   1       19.01       23.28      3.66 o
  -1   9   1        4.91        4.25      1.33 o
   0   9   1       41.21       40.46      2.44 o
   1   9   1       74.99       67.37      2.93 o
   2   9   1       45.68       57.28      4.53 o
   3   9   1        2.92       -2.08      3.35 o
 -11  10   1       21.94       25.24      4.02 o
 -10  10   1       56.36       60.49      3.06 o
  -9  10   1        3.39        6.45      2.75 o
  -8  10   1       10.09        8.52      2.83 o
  -7  10   1       22.87       24.49      2.64 o
  -6  10   1       19.71       16.47      1.53 o
  -5  10   1       86.50       80.77      4.51 o
  -4  10   1       49.79       48.15      4.32 o
  -3  10   1       28.13       31.00      4.08 o
  -2  10   1        0.84       -1.12      1.43 o
  -1  10   1       59.31       72.59      5.59 o
   0  10   1       24.65       28.43      3.49 o
   1  10   1       55.65       63.31      6.29 o
 -10  11   1        7.37        9.50      3.58 o
  -9  11   1        1.33       -1.19     11.10 o
  -8  11   1        0.56       -0.36      2.15 o
  -7  11   1        3.67        3.94      3.77 o
  -6  11   1        1.95       -3.03      3.03 o
  -5  11   1       16.40       21.40      3.35 o
  -4  11   1       50.25       52.85      3.30 o
  -3  11   1       29.50       32.55      3.11 o
  -2  11   1       18.85       26.75      3.94 o
  -1  11   1        2.58        5.55      3.88 o
   0  11   1        1.52        6.10      8.28 o
  -9  12   1        5.38        8.65      3.22 o
  -8  12   1       12.37       12.20      2.97 o
  -7  12   1        1.29        1.75      3.80 o
  -6  12   1        3.61       11.20      3.02 o
  -5  12   1        0.38       -0.70      2.94 o
  -4  12   1       19.51       13.22      3.16 o
  -3  12   1       25.53       38.79      4.49 o
  -1   1   2     3629.48     3487.91     35.86 o
   0   1   2     4109.36     4092.08     34.27 o
   1   1   2     6213.18     6162.21     53.65 o
  -3   2   2     1428.32     1417.11     12.14 o
  -2   2   2      300.32      300.12      4.32 o
  -1   2   2      577.89      542.84     10.52 o
   0   2   2      358.95      304.12      9.80 o
   1   2   2      107.90       94.66      1.58 o
   2   2   2       21.93       17.83      1.30 o
  -5   3   2       22.46       22.56      0.99 o
  -4   3   2      557.66      592.23      5.72 o
  -3   3   2      150.64      152.37      2.58 o
  -2   3   2      234.39      216.69      2.58 o
  -1   3   2      176.16      176.81      3.96 o
   0   3   2      560.10      546.91      5.74 o
   1   3   2     1837.38     1910.67     21.33 o
   2   3   2      404.61      387.59      5.01 o
   3   3   2       56.21       52.52      1.43 o
  -7   4   2       10.86        9.18      1.47 o
  -6   4   2       51.32       47.07      2.11 o
  -5   4   2      116.21      124.44      2.25 o
  -4   4   2      142.63      158.02      2.25 o
  -3   4   2      334.17      338.08      5.03 o
  -2   4   2        3.63        4.16      1.01 o
  -1   4   2        7.60        8.80      0.81 o
   0   4   2      447.17      478.59     11.11 o
   1   4   2      198.95      203.29      2.60 o
   2   4   2      123.08      126.90      2.08 o
   3   4   2       71.25       67.89      2.11 o
   4   4   2       27.35       22.94      1.88 o
  -9   5   2       51.18       43.32      2.92 o
  -8   5   2      277.96      268.53      4.00 o
  -7   5   2       38.70       35.57      1.33 o
  -6   5   2      152.26      149.79      5.13 o
  -5   5   2       16.94       17.93      1.67 o
  -4   5   2       83.48       82.03      2.36 o
  -3   5   2      118.96      114.99      5.00 o
  -2   5   2      128.93      125.22      2.24 o
  -1   5   2      227.94      236.69      6.45 o
   0   5   2       22.37       17.52      1.38 o
   1   5   2      162.26      163.47      3.93 o
   2   5   2      179.20      181.33      5.03 o
   3   5   2      253.42      245.84      6.53 o
   4   5   2       88.45       87.91      4.87 o
   5   5   2       46.58       41.16      2.76 o
 -11   6   2       37.64       36.73      5.38 o
 -10   6   2       32.21       33.32      2.86 o
  -9   6   2       33.53       29.80      2.98 o
  -8   6   2      268.58      265.33      6.98 o
  -7   6   2      216.55      219.58      5.20 o
  -6   6   2      264.12      275.28      5.06 o
  -5   6   2        2.46        1.79      1.55 o
  -4   6   2      231.91      269.51      8.15 o
  -3   6   2      332.54      338.90      3.91 o
  -2   6   2      162.49      160.70      2.43 o
  -1   6   2      197.55      183.21      4.71 o
   0   6   2       64.83       60.59      2.18 o
   1   6   2       57.28       61.43      2.76 o
   2   6   2      116.44      104.99      2.73 o
   3   6   2      214.38      196.92      6.56 o
   4   6   2       21.64       21.46      2.79 o
   5   6   2        1.35        1.46      1.95 o
   6   6   2       19.17       22.11      4.18 o
 -12   7   2        5.05        7.17      2.80 o
 -11   7   2       14.85       21.63      3.85 o
 -10   7   2        2.21        6.95      1.50 o
  -9   7   2      127.48      134.94      6.75 o
  -8   7   2       77.90       71.65      2.73 o
  -7   7   2      103.88       99.34      4.22 o
  -6   7   2       12.29       12.17      1.27 o
  -5   7   2       31.62       30.53      2.15 o
  -4   7   2        6.82        4.30      1.02 o
  -3   7   2       37.06       37.05      2.18 o
  -2   7   2      116.83      113.29      3.47 o
  -1   7   2        6.80        7.69      1.04 o
   0   7   2       48.75       45.81      5.16 o
   1   7   2       58.64       52.46      3.27 o
   2   7   2        2.08        0.58      1.38 o
   3   7   2       35.45       32.55      3.15 o
   4   7   2        6.64        8.81      2.43 o
   5   7   2        6.09        4.51      5.11 o
 -12   8   2       84.74      109.16      7.17 o
 -11   8   2        3.77        4.63      2.28 o
 -10   8   2        3.21        1.23      1.97 o
  -9   8   2       63.07       61.95      4.40 o
  -8   8   2       64.90       72.22      5.59 o
  -7   8   2       34.01       33.97      2.21 o
  -6   8   2       21.65       20.74      1.43 o
  -5   8   2       12.62       16.76      1.82 o
  -4   8   2      145.13      149.55      4.64 o
  -3   8   2      386.60      366.37     14.35 o
  -2   8   2       46.23       38.88      2.16 o
  -1   8   2       97.98       94.31      4.45 o
   0   8   2        0.96       -1.17      1.99 o
   1   8   2        0.97        1.03      1.28 o
   2   8   2       79.45       69.66      2.43 o
   3   8   2       15.09       10.34      2.45 o
   4   8   2       23.11       13.21      4.19 o
 -12   9   2        0.41        2.79      3.50 o
 -11   9   2        7.16        6.19      2.32 o
 -10   9   2        3.46        4.56      2.04 o
  -9   9   2       17.01       20.25      2.76 o
  -8   9   2       29.37       33.08      1.86 o
  -7   9   2       22.83       19.47      1.72 o
  -6   9   2       37.10       36.79      4.81 o
  -5   9   2       64.33       61.40      6.80 o
  -4   9   2        6.80        6.89      1.94 o
  -3   9   2       39.28       34.75      2.76 o
  -2   9   2       13.76       16.56      2.79 o
  -1   9   2       38.06       35.99      2.02 o
   0   9   2       25.23       21.60      2.37 o
   1   9   2       21.61       19.06      2.31 o
   2   9   2        2.29        5.86      3.28 o
   3   9   2       23.45       20.49      4.90 o
 -11  10   2       19.39       20.11      5.22 o
 -10  10   2       22.17       30.68      6.38 o
  -9  10   2       14.78       13.57      2.42 o
  -8  10   2       17.57       18.60      4.18 o
  -7  10   2       17.84       27.57      3.58 o
  -6  10   2      117.24      122.65     10.00 o
  -5  10   2      104.96      106.67      3.36 o
  -4  10   2       22.23       28.29      4.62 o
  -3  10   2      104.39      106.37      3.84 o
  -2  10   2        9.70       11.49      1.81 o
  -1  10   2       63.98       69.40     10.98 o
   0  10   2       52.99       58.96      3.34 o
   1  10   2        1.73        4.42      2.38 o
 -10  11   2       24.34       24.78      3.72 o
  -9  11   2       16.82       16.35      4.02 o
  -8  11   2       40.06       35.06      3.55 o
  -7  11   2       13.77       14.85      2.89 o
  -6  11   2       11.18       11.47      2.23 o
  -5  11   2        7.45        3.00      6.48 o
  -4  11   2       36.12       37.88      2.75 o
  -3  11   2       50.69       59.13      3.92 o
  -2  11   2       63.16       54.18      6.61 o
  -1  11   2       20.35       24.50      4.24 o
  -9  12   2        6.69       -2.09      4.07 o
  -8  12   2       24.93       20.63      6.13 o
  -7  12   2        8.16        8.24      2.96 o
  -6  12   2        5.01       15.60      8.71 o
  -5  12   2        9.09        6.19      3.35 o
  -4  12   2       41.36       42.96      6.84 o
  -3  12   2        0.47        0.89      4.66 o
   0   0   3      147.79      133.50      4.59 o
  -1   1   3      503.27      490.57      8.81 o
   0   1   3     1372.30     1336.60     12.91 o
   1   1   3     1296.93     1284.85     12.20 o
  -3   2   3     2475.94     2517.91     37.70 o
  -2   2   3      103.89      105.11      1.95 o
  -1   2   3      311.53      293.42      3.45 o
   0   2   3      930.33      955.82     16.89 o
   1   2   3      213.67      215.18      4.38 o
   2   2   3      785.89      801.23     12.63 o
  -5   3   3      240.80      235.92      3.02 o
  -4   3   3      129.78      132.20      3.44 o
  -3   3   3      315.00      340.16      5.60 o
  -2   3   3      375.93      397.03      9.98 o
  -1   3   3       17.33       16.77      0.81 o
   0   3   3      146.11      156.09      2.16 o
   1   3   3      330.04      345.63      5.01 o
   2   3   3        3.39        4.16      0.69 o
   3   3   3       17.44       17.00      1.23 o
  -7   4   3      150.82      154.42      2.72 o
  -6   4   3       32.31       30.94      1.98 o
  -5   4   3      119.74      120.61      1.90 o
  -4   4   3       38.18       40.87      2.20 o
  -3   4   3      243.49      270.95      4.26 o
  -2   4   3       53.21       50.73      2.96 o
  -1   4   3      241.91      238.99      3.71 o
   0   4   3       98.28      121.23      3.02 o
   1   4   3        2.71        1.87      0.65 o
   2   4   3       99.17      106.06      1.74 o
   3   4   3      122.15      116.25      2.24 o
   4   4   3       11.34       11.93      1.88 o
  -9   5   3       72.25       73.77      2.02 o
  -8   5   3       66.50       64.99      1.97 o
  -7   5   3      132.57      125.30      4.38 o
  -6   5   3      131.69      139.82      3.18 o
  -5   5   3       45.03       48.49      1.87 o
  -4   5   3       60.66       60.01      1.74 o
  -3   5   3      488.09      526.02      8.70 o
  -2   5   3      297.97      316.59      4.92 o
  -1   5   3      107.89      107.75      2.25 o
   0   5   3       37.58       34.83      2.20 o
   1   5   3       14.54       11.07      0.81 o
   2   5   3      193.59      201.46      3.22 o
   3   5   3       57.73       53.30      1.54 o
   4   5   3        5.34        6.24      1.18 o
   5   5   3       20.38       21.02      1.61 o
 -11   6   3        3.80        1.65      1.98 o
 -10   6   3        7.03        5.97      1.79 o
  -9   6   3       11.28       11.57      1.53 o
  -8   6   3       19.75       20.90      1.75 o
  -7   6   3      316.59      296.28      5.97 o
  -6   6   3      114.88      106.05      3.54 o
  -5   6   3       58.53       57.78      2.46 o
  -4   6   3      114.79      112.52      2.57 o
  -3   6   3      110.18      108.71      3.73 o
  -2   6   3        8.29        9.84      1.32 o
  -1   6   3      228.48      219.82      7.73 o
   0   6   3       40.81       40.57      1.46 o
   1   6   3       41.23       36.96      1.26 o
   2   6   3      199.33      180.20      4.35 o
   3   6   3       36.99       37.44      4.13 o
   4   6   3       71.48       69.15      5.00 o
   5   6   3       28.05       25.88      5.20 o
   6   6   3       13.53       25.24      7.73 o
 -12   7   3       30.78       32.30      4.28 o
 -11   7   3       30.13       30.08      4.71 o
 -10   7   3       13.09       10.45      1.58 o
  -9   7   3       55.15       52.93      3.83 o
  -8   7   3       60.18       56.14      1.82 o
  -7   7   3      127.51      123.65      4.23 o
  -6   7   3       77.03       75.64      2.02 o
  -5   7   3       41.45       45.31      1.66 o
  -4   7   3       31.81       33.34      2.70 o
  -3   7   3       23.82       21.97      1.56 o
  -2   7   3      323.01      324.79      6.33 o
  -1   7   3      165.89      164.32      3.27 o
   0   7   3      223.99      214.83      7.89 o
   1   7   3      155.17      141.85      5.73 o
   2   7   3       52.51       48.72      3.19 o
   3   7   3       49.90       41.39      3.83 o
   4   7   3       33.54       33.61      3.17 o
   5   7   3        3.53        1.76      3.21 o
 -12   8   3        1.45       -0.57      3.43 o
 -11   8   3        4.43        5.01      2.94 o
 -10   8   3        9.46        7.00      2.49 o
  -9   8   3       10.54       12.61      1.82 o
  -8   8   3       36.94       25.37      2.65 o
  -7   8   3       44.99       42.99      1.60 o
  -6   8   3       79.31       83.26      2.72 o
  -5   8   3      223.54      221.82      4.94 o
  -4   8   3      188.01      193.73      4.45 o
  -3   8   3      130.02      130.49      3.99 o
  -2   8   3       10.62       15.71      1.34 o
  -1   8   3        7.16        5.31      1.84 o
   0   8   3        0.80        0.22      1.55 o
   1   8   3       53.69       41.76      4.12 o
   2   8   3       55.73       42.35      2.23 o
   3   8   3        4.54        5.26      2.14 o
   4   8   3       10.15        2.86      4.34 o
 -11   9   3        4.00        3.67      2.38 o
 -10   9   3        1.57        4.85      2.39 o
  -9   9   3        1.46        1.32      1.87 o
  -8   9   3       30.82       28.61      3.38 o
  -7   9   3       33.64       35.34      2.35 o
  -6   9   3      114.88      113.15      4.21 o
  -5   9   3       56.90       57.10      3.14 o
  -4   9   3       17.45       16.53      1.12 o
  -3   9   3       80.90       86.34      4.02 o
  -2   9   3       98.67       94.50      6.54 o
  -1   9   3       36.26       34.59      2.73 o
   0   9   3        9.89       17.75      3.47 o
   1   9   3        0.42        2.00      1.90 o
   2   9   3       15.31       20.23      2.75 o
 -11  10   3        7.58        9.70      3.77 o
 -10  10   3        2.06        5.38      3.07 o
  -9  10   3       20.36       19.16      2.59 o
  -8  10   3        0.07        1.02      3.56 o
  -7  10   3       38.34       45.33      3.49 o
  -6  10   3       93.46       97.29      7.84 o
  -5  10   3        1.73        1.31      1.09 o
  -4  10   3       15.07       18.55      2.32 o
  -3  10   3       78.59       82.57      4.15 o
  -2  10   3       29.71       30.24      5.46 o
  -1  10   3        7.56       13.27      2.83 o
   0  10   3       24.98       19.43      3.38 o
   1  10   3       12.91        7.74      3.56 o
 -10  11   3       12.52       19.65      4.18 o
  -9  11   3        0.30        6.39      5.53 o
  -8  11   3       38.95       43.40      4.55 o
  -7  11   3        1.73        3.94      1.95 o
  -6  11   3        3.82        4.49      2.21 o
  -5  11   3        2.95        8.09      2.92 o
  -4  11   3        0.84       -2.39      2.51 o
  -3  11   3       40.98       40.12      4.30 o
  -2  11   3       20.17       28.78      5.54 o
  -1  11   3       29.91       29.46     11.46 o
  -8  12   3        1.36        2.75      4.26 o
  -7  12   3        3.79        6.28      5.91 o
  -6  12   3        8.46        8.19      3.82 o
  -5  12   3       26.38       37.20      3.67 o
  -4  12   3        1.10        1.07      6.01 o
  -1   1   4       78.16       72.54      4.90 o
   0   1   4       41.63       42.03      0.93 o
   1   1   4      454.71      467.69      6.38 o
  -3   2   4      439.45      462.10      5.79 o
  -2   2   4      609.73      646.91     16.21 o
  -1   2   4      878.57      907.93     12.85 o
   0   2   4      755.52      787.21     12.02 o
   1   2   4      222.70      221.29      4.25 o
   2   2   4      707.50      726.53      7.33 o
  -5   3   4      160.35      154.55      2.71 o
  -4   3   4       44.96       52.06      1.95 o
  -3   3   4      606.74      667.76     10.86 o
  -2   3   4      128.40      136.87      2.05 o
  -1   3   4      282.91      304.30      4.09 o
   0   3   4      194.90      193.46      3.54 o
   1   3   4      124.95      124.29      2.42 o
   2   3   4      417.35      426.34      6.66 o
   3   3   4       43.62       41.50      1.92 o
  -7   4   4      288.26      289.02      7.11 o
  -6   4   4      243.50      250.92      5.39 o
  -5   4   4      285.14      292.34      5.07 o
  -4   4   4       60.15       56.85      2.72 o
  -3   4   4       24.24       26.12      0.84 o
  -2   4   4       25.65       22.22      1.49 o
  -1   4   4      536.02      565.44     10.06 o
   0   4   4       87.79       94.13      2.20 o
   1   4   4       61.09       49.69      2.47 o
   2   4   4      118.43      112.38      2.86 o
   3   4   4      226.00      206.02      8.18 o
   4   4   4       29.29       27.43      1.72 o
  -9   5   4       20.00       18.35      1.33 o
  -8   5   4      104.18      102.00      4.19 o
  -7   5   4      133.11      128.43      2.75 o
  -6   5   4      129.94      130.31      5.03 o
  -5   5   4        4.19        6.02      0.60 o
  -4   5   4        3.28        4.07      1.31 o
  -3   5   4       19.20       14.48      1.77 o
  -2   5   4       55.85       54.58      2.39 o
  -1   5   4       61.93       59.12      4.12 o
   0   5   4       39.88       39.25      2.73 o
   1   5   4        6.37        7.75      1.66 o
   2   5   4       45.39       45.72      2.08 o
   3   5   4      108.17      105.57      5.46 o
   4   5   4       25.85       29.82      2.53 o
   5   5   4       21.66       22.51      1.80 o
 -11   6   4        5.35        5.50      2.31 o
 -10   6   4       14.13       18.45      2.25 o
  -9   6   4        0.84        0.71      1.22 o
  -8   6   4      186.74      179.17      9.14 o
  -7   6   4        3.93        7.23      1.89 o
  -6   6   4       62.55       58.22      2.56 o
  -5   6   4       72.36       77.27      3.64 o
  -4   6   4       29.80       23.83      2.05 o
  -3   6   4      245.15      254.42      6.79 o
  -2   6   4       43.68       45.23      2.40 o
  -1   6   4      185.27      181.08      3.06 o
   0   6   4       48.51       47.02      2.34 o
   1   6   4       49.52       52.41      2.16 o
   2   6   4      138.18      132.24      2.50 o
   3   6   4      145.35      136.41      9.37 o
   4   6   4       13.39       14.13      3.21 o
   5   6   4       21.25       29.81      3.90 o
   6   6   4        6.43       14.36      4.20 o
 -12   7   4       21.72       27.31      4.07 o
 -11   7   4        9.09        9.99      2.84 o
 -10   7   4       14.90       12.04      3.28 o
  -9   7   4       37.45       38.54      2.50 o
  -8   7   4      113.82      115.87      2.76 o
  -7   7   4      203.50      193.67      7.47 o
  -6   7   4      271.22      278.44      6.01 o
  -5   7   4      195.03      192.04      4.58 o
  -4   7   4      134.41      129.62      7.50 o
  -3   7   4      222.60      222.51      4.61 o
  -2   7   4      292.29      297.83      5.31 o
  -1   7   4      212.42      210.68      8.57 o
   0   7   4       36.32       32.99      2.62 o
   1   7   4       53.31       51.10      3.53 o
   2   7   4       45.32       40.01      3.22 o
   3   7   4       25.70       19.04      2.37 o
   4   7   4       33.50       34.62      4.15 o
   5   7   4       16.51       22.02      4.64 o
 -12   8   4       10.09       17.00      4.03 o
 -11   8   4        2.71        0.32      4.05 o
 -10   8   4       16.12       19.04      2.21 o
  -9   8   4       24.22       27.82      3.70 o
  -8   8   4        3.43        1.27      1.59 o
  -7   8   4       17.34       22.88      3.99 o
  -6   8   4      125.37      124.70      6.26 o
  -5   8   4        3.33        6.09      1.72 o
  -4   8   4       78.21       74.33      4.97 o
  -3   8   4        6.54        4.93      2.52 o
  -2   8   4        8.75       12.59      1.87 o
  -1   8   4       14.11       15.19      2.13 o
   0   8   4       48.74       43.10      3.65 o
   1   8   4        8.71        5.67      1.64 o
   2   8   4        0.30        2.08      1.86 o
   3   8   4       11.97        8.61      6.90 o
   4   8   4        0.10       -3.68      5.60 o
 -11   9   4        6.09        9.52      3.43 o
 -10   9   4       10.67        6.25      2.40 o
  -9   9   4       38.43       37.49      3.23 o
  -8   9   4       14.76       15.89      2.90 o
  -7   9   4        0.20        1.41      1.97 o
  -6   9   4       25.98       30.75      6.70 o
  -5   9   4      139.19      142.03      5.05 o
  -4   9   4        3.49        3.17      2.89 o
  -3   9   4       74.37       73.47      7.07 o
  -2   9   4       48.35       46.07      4.63 o
  -1   9   4       60.62       54.67      3.77 o
   0   9   4       14.26       19.03      3.33 o
   1   9   4        5.57        7.89      2.69 o
   2   9   4       14.33       11.34      3.69 o
 -11  10   4        9.28        5.37      5.97 o
 -10  10   4        4.83        6.78      5.28 o
  -9  10   4        9.68       10.35      2.27 o
  -8  10   4       26.59       28.60      2.65 o
  -7  10   4       14.86       22.36      4.02 o
  -6  10   4        7.53       14.69      4.26 o
  -5  10   4       18.64       16.94      4.46 o
  -4  10   4        2.01        9.29      2.58 o
  -3  10   4       16.91       11.91      3.25 o
  -2  10   4       46.49       49.69      7.42 o
  -1  10   4       19.60       21.79      4.41 o
   0  10   4       10.82       11.29      2.59 o
   1  10   4        0.41       -3.39      3.39 o
 -10  11   4       22.09       44.61      4.80 o
  -9  11   4       27.80       38.28      7.38 o
  -8  11   4       51.31       65.39      5.85 o
  -7  11   4       31.45       25.66      3.13 o
  -6  11   4       20.56       28.20      3.18 o
  -5  11   4        8.94       10.04      2.53 o
  -4  11   4        7.31        3.87      2.49 o
  -3  11   4       14.28       16.77      3.23 o
  -2  11   4        2.20        3.28      2.74 o
  -1  11   4       16.66       16.02      5.73 o
  -8  12   4       19.20       19.24      5.01 o
  -7  12   4       11.38       11.28      4.10 o
  -6  12   4        7.31        6.50      3.72 o
  -5  12   4        2.77        0.25      4.39 o
  -4  12   4       13.46        7.10      9.80 o
  -1   1   5      527.96      562.91     16.20 o
   0   1   5       86.73       88.47      3.83 o
   1   1   5      225.15      238.30      3.22 o
  -3   2   5       69.64       71.88      3.27 o
  -2   2   5       86.94       94.80      4.58 o
  -1   2   5       71.06       64.95      1.75 o
   0   2   5       60.74       70.01      3.69 o
   1   2   5      361.30      358.94      4.67 o
   2   2   5      923.29      928.34     11.97 o
  -5   3   5      339.53      333.34     10.42 o
  -4   3   5       52.42       57.79      1.47 o
  -3   3   5      179.27      195.06      4.67 o
  -2   3   5      353.00      366.78     18.43 o
  -1   3   5      230.44      246.43      6.04 o
   0   3   5      106.87      125.27      2.08 o
   1   3   5       29.64       26.11      0.80 o
   2   3   5      211.66      221.06      5.39 o
   3   3   5      305.29      296.99      7.27 o
  -7   4   5      272.47      265.21      7.37 o
  -6   4   5      220.56      219.18      5.42 o
  -5   4   5      117.76      115.69      2.59 o
  -4   4   5        5.16        4.96      1.46 o
  -3   4   5        0.83        0.22      0.56 o
  -2   4   5      181.59      204.17      5.10 o
  -1   4   5      135.18      133.46      4.04 o
   0   4   5      102.70      102.41      2.05 o
   1   4   5       55.36       51.68      2.99 o
   2   4   5      105.80       99.93      4.09 o
   3   4   5       37.89       33.37      1.35 o
   4   4   5        1.99        1.37      0.98 o
  -9   5   5       23.51       20.72      2.50 o
  -8   5   5        3.32        3.06      1.62 o
  -7   5   5       19.62       20.29      1.53 o
  -6   5   5       48.71       45.10      1.72 o
  -5   5   5        9.39       10.60      2.98 o
  -4   5   5        7.53        7.90      0.88 o
  -3   5   5       64.82       61.45      1.49 o
  -2   5   5       66.26       65.25      2.39 o
  -1   5   5       26.20       22.66      1.17 o
   0   5   5       76.87       72.51      1.58 o
   1   5   5       13.60       13.13      2.06 o
   2   5   5      190.56      181.16      7.89 o
   3   5   5        8.25        8.75      1.06 o
   4   5   5        4.06        3.32      1.12 o
   5   5   5        5.05        4.10      1.64 o
 -11   6   5        6.43        7.48      2.57 o
 -10   6   5       11.21       11.03      1.89 o
  -9   6   5        6.78        5.02      1.36 o
  -8   6   5       10.11        7.98      1.03 o
  -7   6   5       81.38       72.79      3.12 o
  -6   6   5      138.11      132.31      4.33 o
  -5   6   5       72.70       77.54      1.71 o
  -4   6   5      141.45      130.10      4.28 o
  -3   6   5      144.82      160.15      5.25 o
  -2   6   5       62.18       55.68      2.66 o
  -1   6   5      139.98      147.45      3.48 o
   0   6   5       44.38       40.70      3.08 o
   1   6   5      161.72      167.02      8.83 o
   2   6   5       80.46       73.16      6.55 o
   3   6   5       17.05       16.20      2.62 o
   4   6   5        9.27        5.57      3.84 o
   5   6   5       36.16       43.29      7.48 o
   6   6   5       11.83        4.86      9.58 o
 -11   7   5       16.08       29.00      4.84 o
 -10   7   5       33.91       46.75      5.32 o
  -9   7   5       20.58       22.58      2.12 o
  -8   7   5        8.80        9.11      2.08 o
  -7   7   5       47.77       46.93      4.48 o
  -6   7   5       30.10       26.26      1.74 o
  -5   7   5       42.20       39.25      4.55 o
  -4   7   5       14.63       13.50      1.23 o
  -3   7   5      139.99      144.20      4.48 o
  -2   7   5      365.57      372.56     12.44 o
  -1   7   5       31.26       37.27      3.83 o
   0   7   5      103.37       96.13      4.12 o
   1   7   5        2.90        2.84      1.54 o
   2   7   5        8.22        8.02      2.13 o
   3   7   5        8.62        8.37      4.21 o
   4   7   5        2.01        3.83      2.06 o
 -11   8   5        1.85        1.67      5.03 o
 -10   8   5       29.45       42.56      8.36 o
  -9   8   5        2.97        1.11      1.72 o
  -8   8   5       19.15       26.19      3.48 o
  -7   8   5      131.97      137.64      6.84 o
  -6   8   5       92.62       93.18      5.00 o
  -5   8   5       38.27       42.29      2.07 o
  -4   8   5      106.88      106.74      4.84 o
  -3   8   5        8.21       13.09      1.55 o
  -2   8   5       32.90       36.01      2.52 o
  -1   8   5      289.31      290.72     15.13 o
   0   8   5        3.80        3.34      1.86 o
   1   8   5       20.28       16.99      3.14 o
   2   8   5        0.96        3.19      3.22 o
   3   8   5        0.41        5.07      4.86 o
 -11   9   5       15.89        9.34      3.33 o
 -10   9   5       20.79       39.45      6.54 o
  -9   9   5       12.08       15.67      2.69 o
  -8   9   5       12.08       14.24      2.99 o
  -7   9   5       22.64       23.14      4.49 o
  -6   9   5      108.30      105.20      3.49 o
  -5   9   5        9.37        8.26      2.96 o
  -4   9   5       24.67       27.89      3.77 o
  -3   9   5        1.82        2.29      1.51 o
  -2   9   5       28.64       28.15      4.17 o
  -1   9   5       15.01       20.95      3.33 o
   0   9   5       10.88       10.51      2.90 o
   1   9   5        7.07        8.63      2.71 o
   2   9   5        0.59       -4.36      4.36 o
 -10  10   5       35.60       48.35      6.20 o
  -9  10   5       14.22       14.91      3.15 o
  -8  10   5       48.08       45.28      4.21 o
  -7  10   5      146.25      158.84      8.06 o
  -6  10   5        0.06        1.35      2.53 o
  -5  10   5        0.86        2.23      1.70 o
  -4  10   5        1.50        3.70      6.29 o
  -3  10   5        2.48        7.20      3.02 o
  -2  10   5        3.24        3.92      2.49 o
  -1  10   5       30.39       32.87      5.09 o
   0  10   5        6.37        6.05      4.02 o
  -9  11   5       33.64       49.63      9.95 o
  -8  11   5       31.76       38.72      4.66 o
  -7  11   5        1.70        3.68      3.02 o
  -6  11   5        4.73        2.26      2.36 o
  -5  11   5        0.24       -2.40      2.40 o
  -4  11   5       17.35       18.77      2.62 o
  -3  11   5        6.20        6.60      3.40 o
  -2  11   5       61.18       55.89      5.57 o
  -6  12   5        1.02        0.02      3.40 o
   0   0   6      261.67      270.84      5.56 o
  -1   1   6      254.75      281.42      6.45 o
   0   1   6      129.42      135.76      2.87 o
   1   1   6      281.79      296.99      9.96 o
  -3   2   6       16.01       16.27      2.15 o
  -2   2   6      160.81      163.95      3.51 o
  -1   2   6       76.17       80.64      3.05 o
   0   2   6      142.58      159.08      4.72 o
   1   2   6      134.66      132.79      2.14 o
   2   2   6       18.57       17.90      1.57 o
  -5   3   6       89.96       91.00      2.57 o
  -4   3   6       86.48       86.88      1.85 o
  -3   3   6       58.60       61.33      2.76 o
  -2   3   6      680.08      736.05     14.10 o
  -1   3   6      298.38      318.04     10.06 o
   0   3   6      185.52      182.65      3.81 o
   1   3   6       27.23       27.17      1.60 o
   2   3   6       66.74       67.26      3.29 o
   3   3   6     1337.46     1367.26     22.30 o
  -7   4   6       71.71       75.81      3.15 o
  -6   4   6       92.86       87.37      2.72 o
  -5   4   6       13.51       17.31      1.25 o
  -4   4   6      111.16      120.76      4.65 o
  -3   4   6       48.20       49.14      1.69 o
  -2   4   6      179.74      179.49      4.88 o
  -1   4   6       26.64       23.23      1.69 o
   0   4   6       53.17       53.86      2.37 o
   1   4   6       47.54       45.73      1.95 o
   2   4   6       97.22      100.64      1.86 o
   3   4   6       43.19       39.96      1.85 o
   4   4   6      205.98      194.70      9.61 o
  -9   5   6       18.16       22.10      1.75 o
  -8   5   6       62.75       59.09      5.36 o
  -7   5   6       44.75       40.21      1.56 o
  -6   5   6      145.31      147.67      4.05 o
  -5   5   6      117.37      112.25      3.73 o
  -4   5   6       23.77       22.53      2.38 o
  -3   5   6       55.07       52.54      1.33 o
  -2   5   6       48.97       53.26      3.75 o
  -1   5   6      221.04      224.62      7.27 o
   0   5   6       40.86       40.41      3.18 o
   1   5   6      137.91      143.18      3.44 o
   2   5   6       40.93       38.35      1.21 o
   3   5   6       65.18       48.56      2.21 o
   4   5   6       15.54       20.83      2.07 o
   5   5   6       15.87       18.12      2.86 o
 -11   6   6        8.72       17.01      3.32 o
 -10   6   6        1.44        1.74      1.79 o
  -9   6   6        4.42        5.63      1.33 o
  -8   6   6        4.80        4.66      1.33 o
  -7   6   6       25.56       26.32      4.25 o
  -6   6   6      112.12      105.14      6.17 o
  -5   6   6       51.35       50.79      1.98 o
  -4   6   6       17.62       18.30      2.09 o
  -3   6   6        0.75        3.78      1.58 o
  -2   6   6      202.11      201.26      7.11 o
  -1   6   6       97.22       90.47      4.72 o
   0   6   6       21.25       20.60      1.96 o
   1   6   6       15.53       13.17      2.32 o
   2   6   6       17.98       17.80      2.09 o
   3   6   6        8.98       13.22      2.95 o
   4   6   6        7.39        9.54      2.09 o
   5   6   6       30.40       44.19      8.05 o
 -11   7   6        2.18        3.32      3.97 o
 -10   7   6       21.78       34.85      3.33 o
  -9   7   6       21.61       22.21      3.71 o
  -8   7   6        6.56        8.44      2.85 o
  -7   7   6       29.24       28.53      3.68 o
  -6   7   6       23.02       24.23      3.85 o
  -5   7   6      481.29      482.76      9.02 o
  -4   7   6       70.06       75.07      2.03 o
  -3   7   6       48.78       47.27      1.55 o
  -2   7   6       31.93       28.49      1.88 o
  -1   7   6      122.50      113.21      5.40 o
   0   7   6       31.55       28.93      2.74 o
   1   7   6       29.60       30.08      2.58 o
   2   7   6        2.01        0.42      2.14 o
   3   7   6       17.34       21.45      2.61 o
   4   7   6       33.88       36.38      3.85 o
 -11   8   6        4.45        5.28      5.83 o
 -10   8   6       40.48       40.52      3.77 o
  -9   8   6        6.06        3.91      2.58 o
  -8   8   6        3.74        2.38      2.41 o
  -7   8   6       87.16       80.29      4.69 o
  -6   8   6      119.20      111.84     10.66 o
  -5   8   6      266.18      282.98     11.09 o
  -4   8   6       12.77       18.74      2.44 o
  -3   8   6       95.05       94.52      4.22 o
  -2   8   6       45.22       41.85      1.95 o
  -1   8   6       30.08       35.48      1.90 o
   0   8   6       32.08       31.91      3.40 o
   1   8   6       14.82       14.01      3.35 o
   2   8   6       14.54       13.07      2.68 o
   3   8   6        7.35        2.49      3.64 o
 -10   9   6       17.65       23.78      3.47 o
  -9   9   6       37.97       43.16      7.09 o
  -8   9   6       63.37       74.47      7.09 o
  -7   9   6       15.39       13.18      2.23 o
  -6   9   6       28.47       31.50      2.83 o
  -5   9   6       28.93       33.70      2.98 o
  -4   9   6       14.41       16.69      4.46 o
  -3   9   6       22.61       32.54      4.93 o
  -2   9   6       16.16       18.24      2.17 o
  -1   9   6        2.21        6.31      2.16 o
   0   9   6        2.26        0.87      2.15 o
   1   9   6        2.29       -0.91      4.71 o
 -10  10   6       30.80       34.53     15.99 o
  -9  10   6       13.09       25.13      7.05 o
  -8  10   6       50.85       48.23      4.28 o
  -7  10   6       14.11       22.65      3.40 o
  -6  10   6       12.19        7.17      2.52 o
  -5  10   6        7.97        8.59      3.21 o
  -4  10   6       10.72       13.57      2.58 o
  -3  10   6        3.13        1.55      2.40 o
  -2  10   6        6.30       16.09      5.24 o
  -1  10   6        7.83        6.27      5.09 o
   0  10   6        0.18        4.02      6.24 o
  -8  11   6       11.11       13.40      4.58 o
  -7  11   6        3.60       -2.68      3.36 o
  -6  11   6       15.12       19.79      2.89 o
  -5  11   6       13.91       15.76      2.94 o
  -4  11   6        8.29        8.46      2.99 o
  -3  11   6        1.56        2.23      4.44 o
  -1   1   7      436.06      444.11     12.37 o
   0   1   7      161.18      174.36      4.48 o
   1   1   7       43.31       40.07      2.96 o
  -3   2   7       49.12       43.42      1.15 o
  -2   2   7       44.35       43.28      2.54 o
  -1   2   7       16.90       14.55      0.89 o
   0   2   7       52.03       49.04      1.46 o
   1   2   7        3.29        2.91      0.81 o
   2   2   7       17.57       16.56      1.70 o
  -5   3   7       38.23       37.28      2.46 o
  -4   3   7       13.03       13.00      1.53 o
  -3   3   7       12.03       11.76      2.18 o
  -2   3   7       59.01       52.00      2.41 o
  -1   3   7       15.35       16.15      2.02 o
   0   3   7       66.61       62.21      2.08 o
   1   3   7       19.30       19.54      0.92 o
   2   3   7       52.40       52.22      2.74 o
   3   3   7      149.87      154.49      3.11 o
  -7   4   7      105.50       98.33      4.96 o
  -6   4   7       43.66       46.92      2.99 o
  -5   4   7        3.67        2.59      1.79 o
  -4   4   7       51.30       49.27      1.65 o
  -3   4   7        7.66        9.90      1.32 o
  -2   4   7       26.01       30.38      1.10 o
  -1   4   7       45.39       45.46      2.20 o
   0   4   7       37.52       39.00      1.36 o
   1   4   7      138.40      123.66      7.08 o
   2   4   7      394.23      391.47      8.54 o
   3   4   7       20.02       21.54      1.98 o
   4   4   7      147.39      132.86      9.84 o
  -9   5   7        1.90       -0.67      1.60 o
  -8   5   7       65.39       56.35      7.86 o
  -7   5   7       32.21       31.01      4.10 o
  -6   5   7       93.67       88.90      2.22 o
  -5   5   7       85.71       85.79      4.96 o
  -4   5   7       59.70       62.78      2.83 o
  -3   5   7        9.33        8.34      0.88 o
  -2   5   7       15.83       14.06      1.13 o
  -1   5   7      243.97      237.94      8.05 o
   0   5   7      173.78      177.64      5.65 o
   1   5   7      202.17      207.85     10.98 o
   2   5   7        8.30        8.75      2.14 o
   3   5   7       20.68       19.23      1.62 o
   4   5   7        0.28        5.72      3.14 o
   5   5   7        5.93        5.70      2.23 o
 -11   6   7        6.09        4.39      3.65 o
 -10   6   7       36.31       29.91      3.08 o
  -9   6   7        0.59        0.78      1.82 o
  -8   6   7        1.96        7.20      1.68 o
  -7   6   7        3.90        3.67      2.12 o
  -6   6   7        7.61       10.55      1.66 o
  -5   6   7       55.32       50.40      5.09 o
  -4   6   7       23.95       24.97      1.54 o
  -3   6   7        7.97        8.72      1.53 o
  -2   6   7        1.91        3.76      1.79 o
  -1   6   7       64.40       60.56      2.73 o
   0   6   7       21.07       17.76      1.19 o
   1   6   7       14.44       14.82      1.53 o
   2   6   7        2.30        0.83      1.19 o
   3   6   7       22.22       23.46      2.80 o
   4   6   7       13.92       14.34      2.95 o
   5   6   7        7.77       10.13      3.66 o
 -11   7   7       14.35       14.54      3.66 o
 -10   7   7       25.23       24.43      3.09 o
  -9   7   7        9.30       15.41      3.84 o
  -8   7   7        0.17       -1.28      1.28 o
  -7   7   7       26.89       29.02      3.48 o
  -6   7   7       98.64       99.00      3.95 o
  -5   7   7      118.56      116.22      3.19 o
  -4   7   7       56.44       57.50      3.27 o
  -3   7   7        4.63        4.86      1.26 o
  -2   7   7        9.14        9.95      2.39 o
  -1   7   7       24.70       22.92      2.20 o
   0   7   7       26.56       24.45      2.37 o
   1   7   7        6.13        6.57      1.88 o
   2   7   7        3.01        3.50      2.22 o
   3   7   7        0.47       -1.93      1.93 o
   4   7   7       50.55       57.28      7.85 o
 -10   8   7       34.16       42.12      9.66 o
  -9   8   7       10.30       17.94      3.64 o
  -8   8   7        4.52        4.38      2.40 o
  -7   8   7        4.32        5.45      2.42 o
  -6   8   7      113.74      109.71      4.36 o
  -5   8   7       10.77       16.77      2.77 o
  -4   8   7        6.94        5.91      1.53 o
  -3   8   7        6.29        3.96      2.39 o
  -2   8   7        8.33        8.45      1.52 o
  -1   8   7       13.51       12.25      1.83 o
   0   8   7        6.10        1.59      1.83 o
   1   8   7       65.98       57.67      4.86 o
   2   8   7       19.44       24.90      4.19 o
 -10   9   7       43.97       67.58     15.39 o
  -9   9   7       14.66       14.95      2.93 o
  -8   9   7       27.19       31.92      7.63 o
  -7   9   7       11.36       18.84      4.65 o
  -6   9   7       21.81       21.41      2.96 o
  -5   9   7       51.05       57.73      4.84 o
  -4   9   7       48.73       55.03      5.97 o
  -3   9   7       67.51       60.69      9.37 o
  -2   9   7        0.55        5.08      2.24 o
  -1   9   7       15.50       25.24      6.89 o
   0   9   7       18.30       18.10      2.95 o
   1   9   7        3.14       13.08      4.66 o
  -9  10   7       53.59       59.05      8.68 o
  -8  10   7       33.15       35.07     10.73 o
  -7  10   7        2.66        3.53      2.85 o
  -6  10   7        0.16       -0.16      3.19 o
  -5  10   7       45.91       48.99      3.58 o
  -4  10   7       15.00       22.69      5.91 o
  -3  10   7       18.10       19.83      2.62 o
  -2  10   7        0.90       -1.90      2.49 o
  -1  10   7       19.05       26.89      4.86 o
  -7  11   7        0.76        5.86      4.10 o
  -6  11   7        2.96        9.85      3.83 o
  -5  11   7        4.22       12.70      4.40 o
  -4  11   7        1.23        2.74      3.81 o
  -1   1   8       19.75       21.11      2.42 o
   0   1   8       45.55       47.84      1.99 o
   1   1   8      124.11      133.07      3.96 o
  -3   2   8        6.39        8.83      0.99 o
  -2   2   8      169.49      175.13      4.18 o
  -1   2   8       19.49       17.00      1.87 o
   0   2   8       90.09       90.05      2.23 o
   1   2   8       25.39       27.12      2.01 o
   2   2   8       13.18       14.01      1.23 o
  -5   3   8        2.01        3.40      1.06 o
  -4   3   8       37.78       35.75      3.79 o
  -3   3   8       59.41       53.90      2.00 o
  -2   3   8       50.80       47.10      3.53 o
  -1   3   8       81.03       83.75     11.70 o
   0   3   8      117.45      106.60      5.28 o
   1   3   8       33.69       33.27      1.54 o
   2   3   8      161.18      156.79      4.93 o
   3   3   8       51.67       46.50      2.73 o
  -7   4   8       59.27       61.12      4.52 o
  -6   4   8       36.59       33.67      1.68 o
  -5   4   8      150.28      144.53      2.81 o
  -4   4   8       74.82       72.27      1.74 o
  -3   4   8       71.38       69.03      1.77 o
  -2   4   8       70.09       74.08      3.70 o
  -1   4   8      245.69      256.30     10.94 o
   0   4   8      359.05      354.52      6.92 o
   1   4   8       94.15       93.40      3.02 o
   2   4   8       38.18       43.10      1.91 o
   3   4   8       91.93       77.92      3.06 o
   4   4   8       16.20       12.37      1.69 o
  -9   5   8       56.35       56.39      4.28 o
  -8   5   8       99.39       89.73      5.84 o
  -7   5   8       29.81       31.93      2.37 o
  -6   5   8       23.90       23.10      2.87 o
  -5   5   8       60.23       57.50      3.44 o
  -4   5   8       20.91       17.50      1.66 o
  -3   5   8       12.22       15.50      1.29 o
  -2   5   8        9.02        8.47      1.22 o
  -1   5   8       27.89       25.74      2.23 o
   0   5   8      169.11      171.87      8.70 o
   1   5   8       76.70       69.43      5.63 o
   2   5   8       14.09       12.99      2.01 o
   3   5   8       25.93       25.13      2.20 o
   4   5   8        6.31        2.38      4.21 o
   5   5   8       17.18       16.74      2.68 o
 -10   6   8        6.02        1.61      3.01 o
  -9   6   8       12.93       19.96      5.60 o
  -8   6   8       11.67       14.11      2.55 o
  -7   6   8        9.08       11.45      1.54 o
  -6   6   8        7.03        8.69      2.01 o
  -5   6   8      350.59      330.27     15.33 o
  -4   6   8        3.70        2.26      0.99 o
  -3   6   8        7.87        9.12      1.03 o
  -2   6   8       57.51       50.79      1.70 o
  -1   6   8      123.88      127.36      6.00 o
   0   6   8        4.96        4.53      2.81 o
   1   6   8        8.59        8.22      1.95 o
   2   6   8        0.13        1.43      2.36 o
   3   6   8        4.41        1.33      5.02 o
   4   6   8       18.08       26.12      3.45 o
 -10   7   8        6.69       10.67      3.59 o
  -9   7   8        6.27       10.10      4.02 o
  -8   7   8        2.74       -1.46      2.65 o
  -7   7   8       21.68       22.60      3.96 o
  -6   7   8       58.14       57.26      3.50 o
  -5   7   8        7.97        9.64      2.70 o
  -4   7   8       10.65       11.89      2.05 o
  -3   7   8       38.80       40.74      4.65 o
  -2   7   8        2.15        4.09      2.73 o
  -1   7   8       22.15       23.95      2.05 o
   0   7   8       10.95       11.48      2.83 o
   1   7   8        3.78        0.68      3.43 o
   2   7   8        3.19        5.82      3.38 o
   3   7   8       14.56       23.68      4.78 o
 -10   8   8        6.13       10.99      5.52 o
  -9   8   8       12.03       14.69      4.65 o
  -8   8   8        2.17        4.85      2.80 o
  -7   8   8       88.93       86.77     14.81 o
  -6   8   8       13.98       17.15      3.04 o
  -5   8   8      102.17       97.03      8.87 o
  -4   8   8       43.37       47.08      3.40 o
  -3   8   8       72.74       71.00      5.47 o
  -2   8   8       21.05       19.67      2.53 o
  -1   8   8       16.31       16.93      4.07 o
   0   8   8       43.00       52.57      3.11 o
   1   8   8       14.14       19.81      2.10 o
   2   8   8       37.36       50.81      8.59 o
  -9   9   8       14.62       16.60      6.27 o
  -8   9   8        0.67        0.93      3.61 o
  -7   9   8       11.12       10.08      3.26 o
  -6   9   8       33.46       40.77     12.49 o
  -5   9   8       61.52       69.37      6.85 o
  -4   9   8       72.39       78.23      6.23 o
  -3   9   8       65.04       56.78      7.34 o
  -2   9   8        6.49        7.03      2.33 o
  -1   9   8        0.20        5.69      5.60 o
   0   9   8        3.51        3.26      3.23 o
  -8  10   8       13.22       11.83      4.84 o
  -7  10   8        5.43       14.08      4.62 o
  -6  10   8       11.74       19.25      4.02 o
  -5  10   8       27.76       37.14      4.40 o
  -4  10   8       49.30       52.04      8.36 o
  -3  10   8       30.70       41.50      8.02 o
  -2  10   8        4.00       -0.31      3.84 o
   0   0   9      498.20      557.38     52.50 o
  -1   1   9       83.72       87.29      7.70 o
   0   1   9      135.25      142.03      6.16 o
   1   1   9       42.17       46.02      2.14 o
  -3   2   9      241.81      236.07      7.21 o
  -2   2   9      380.44      388.79     10.00 o
  -1   2   9       66.42       64.42      2.45 o
   0   2   9      225.12      227.71      5.79 o
   1   2   9       84.39       88.30      2.67 o
   2   2   9       62.35       55.07      3.21 o
  -5   3   9       44.66       44.63      3.29 o
  -4   3   9       16.73       13.16      1.23 o
  -3   3   9       24.87       24.65      2.20 o
  -2   3   9       12.81       14.50      3.52 o
  -1   3   9        0.80        1.70      1.08 o
   0   3   9       86.39       92.30      7.50 o
   1   3   9        4.64        5.65      2.20 o
   2   3   9       32.79       36.81      1.56 o
   3   3   9        5.31        4.27      1.41 o
  -7   4   9        8.02       11.35      2.56 o
  -6   4   9       12.40       16.14      2.83 o
  -5   4   9        8.98       11.19      1.10 o
  -4   4   9       54.43       57.36      1.85 o
  -3   4   9       36.66       36.77      3.33 o
  -2   4   9        3.24        6.71      1.12 o
  -1   4   9        2.16        6.25      3.01 o
   0   4   9      164.27      163.77      6.55 o
   1   4   9      115.40      106.75      5.10 o
   2   4   9       24.58       28.26      1.76 o
   3   4   9       84.69       77.80      8.38 o
   4   4   9       83.36       83.05      6.41 o
  -9   5   9       49.45       48.78      7.92 o
  -8   5   9       20.67       19.14      7.04 o
  -7   5   9       14.84       16.48      1.64 o
  -6   5   9       14.58       11.74      1.45 o
  -5   5   9        0.95        2.93      1.01 o
  -4   5   9        5.33        6.69      2.06 o
  -3   5   9        4.73        4.83      1.19 o
  -2   5   9        7.03        6.51      1.10 o
  -1   5   9      130.28      127.16      2.65 o
   0   5   9      209.84      211.23      7.34 o
   1   5   9       10.81       17.90      3.62 o
   2   5   9       18.85       15.13      2.50 o
   3   5   9       95.82      100.14     17.80 o
   4   5   9        4.49        0.99      5.32 o
   5   5   9       52.53       59.47     10.00 o
 -10   6   9        5.67        7.65      3.69 o
  -9   6   9       25.45       21.27      4.09 o
  -8   6   9        6.29        9.51      3.99 o
  -7   6   9        6.90        2.30      2.58 o
  -6   6   9      125.59      116.79      9.93 o
  -5   6   9        3.45        2.94      1.62 o
  -4   6   9       23.15       27.35      2.72 o
  -3   6   9       16.37       14.17      1.95 o
  -2   6   9       77.51       73.85      2.96 o
  -1   6   9       41.86       43.75      1.92 o
   0   6   9        7.65        6.84      1.42 o
   1   6   9        3.23        6.22      2.78 o
   2   6   9        3.40        8.48      2.36 o
   3   6   9        6.12        8.88      2.96 o
   4   6   9        5.19       10.28      4.01 o
  -9   7   9        4.89        0.58      3.27 o
  -8   7   9        5.31        1.09      2.55 o
  -7   7   9       20.73       31.18      5.30 o
  -6   7   9        1.53        3.57      3.82 o
  -5   7   9        0.25       -0.17      1.11 o
  -4   7   9       29.65       35.21      3.33 o
  -3   7   9       21.62       24.14      4.28 o
  -2   7   9       35.24       35.18      2.28 o
  -1   7   9       16.32       14.81      2.92 o
   0   7   9        2.12        0.32      2.74 o
   1   7   9       10.72       15.66      7.98 o
   2   7   9        1.20       -4.18      6.33 o
  -9   8   9       15.71       28.84      4.64 o
  -8   8   9       17.33       19.35      4.87 o
  -7   8   9       30.60       24.01      3.06 o
  -6   8   9       21.70       27.02      4.41 o
  -5   8   9        1.74        7.44      2.32 o
  -4   8   9       11.33       16.29      2.22 o
  -3   8   9       12.51       14.70      2.25 o
  -2   8   9        2.32        3.08      4.97 o
  -1   8   9        1.78        0.23      2.64 o
   0   8   9        6.53        8.72      4.28 o
   1   8   9       45.95       42.67      9.85 o
  -8   9   9        3.06       10.68      5.18 o
  -7   9   9        3.12       -1.65      4.50 o
  -6   9   9        0.97        4.06      4.28 o
  -5   9   9       16.63        6.10      4.11 o
  -4   9   9       41.03       54.70     12.33 o
  -3   9   9       30.49       25.74      4.79 o
  -2   9   9        2.28        3.79      3.52 o
  -1   9   9        6.10        4.25      3.38 o
  -6  10   9       13.29       21.48      4.66 o
  -5  10   9        3.21        4.77      5.96 o
  -4  10   9       30.77       11.95      7.41 o
  -1   1  10       36.86       35.06      2.16 o
   0   1  10       63.41       67.38      3.96 o
   1   1  10      239.09      233.30      8.24 o
  -3   2  10      100.46       91.80      4.90 o
  -2   2  10        6.75        4.71      1.19 o
  -1   2  10       68.20       71.36      5.05 o
   0   2  10       67.59       73.74      7.48 o
   1   2  10      109.00      105.61      3.84 o
   2   2  10       96.17       95.94      8.11 o
  -5   3  10       13.38       14.20      4.35 o
  -4   3  10       27.72       21.32      2.96 o
  -3   3  10       33.37       30.42      1.49 o
  -2   3  10       58.71       60.21      5.53 o
  -1   3  10        1.50        4.36      1.11 o
   0   3  10       58.37       56.25      1.98 o
   1   3  10      138.19      132.26      9.18 o
   2   3  10        0.77        0.79      1.58 o
   3   3  10       16.71       15.66      2.08 o
  -7   4  10        8.60        7.64      3.96 o
  -6   4  10       10.02       12.75      3.46 o
  -5   4  10       65.23       55.60      3.85 o
  -4   4  10       60.30       57.81      4.90 o
  -3   4  10       13.71       17.26      2.06 o
  -2   4  10        7.43        3.34      1.99 o
  -1   4  10        1.60        3.07      1.44 o
   0   4  10        3.36        3.47      1.24 o
   1   4  10       69.09       66.78      2.43 o
   2   4  10       15.24       22.82      4.28 o
   3   4  10       13.90       18.69      4.32 o
   4   4  10       19.87       15.92      4.53 o
  -9   5  10       11.03        8.92      3.65 o
  -8   5  10       17.47       27.25      6.32 o
  -7   5  10        7.57        5.12      1.93 o
  -6   5  10       13.49       16.23      8.96 o
  -5   5  10       57.69       50.64      9.81 o
  -4   5  10       26.98       22.94      2.31 o
  -3   5  10       14.36       15.35      1.20 o
  -2   5  10       58.12       60.03      4.29 o
  -1   5  10       22.89       20.54      1.41 o
   0   5  10       45.74       43.66      4.72 o
   1   5  10        5.58        6.82      1.84 o
   2   5  10        2.79        3.83      2.87 o
   3   5  10        6.60       12.77      2.55 o
   4   5  10        8.65       12.22      4.23 o
  -9   6  10        9.87       17.75      5.01 o
  -8   6  10        3.32        6.15      2.40 o
  -7   6  10       13.17       16.58      2.77 o
  -6   6  10       20.60       24.07      3.52 o
  -5   6  10       31.43       24.13      3.27 o
  -4   6  10       18.97       18.37      2.08 o
  -3   6  10       16.58       17.58      7.67 o
  -2   6  10       38.77       39.70      2.78 o
  -1   6  10       75.62       64.89      6.48 o
   0   6  10        5.72       -0.32      2.14 o
   1   6  10       46.32       52.60      5.00 o
   2   6  10        0.47        0.94      2.34 o
   3   6  10        6.60       12.60     10.46 o
  -9   7  10        8.24        5.74      6.25 o
  -8   7  10        4.46        1.75      6.88 o
  -7   7  10       11.34       13.61      7.37 o
  -6   7  10       36.78       42.44      8.58 o
  -5   7  10        1.63        0.66      6.93 o
  -4   7  10       19.48       18.65      5.01 o
  -3   7  10       30.40       34.45      5.66 o
  -2   7  10       18.70       26.77      5.60 o
  -1   7  10        1.32        2.51      3.93 o
   0   7  10       16.42       11.92      3.00 o
   1   7  10        4.91       15.53      3.71 o
   2   7  10       19.82       25.52      5.64 o
  -8   8  10        1.95        3.68      4.20 o
  -7   8  10        4.88        7.59      5.38 o
  -6   8  10        7.55       11.96      2.57 o
  -5   8  10        9.46       21.19      8.59 o
  -4   8  10        3.51        4.51      5.79 o
  -3   8  10       14.62       21.00      8.09 o
  -2   8  10        1.65        6.97      4.31 o
  -1   8  10        0.28        3.61      6.95 o
   0   8  10        8.76        6.42      6.75 o
  -7   9  10        3.60        9.29      5.06 o
  -6   9  10        4.19        7.80      3.81 o
  -5   9  10        5.94        3.46      3.09 o
  -4   9  10        2.84        0.83      3.60 o
  -3   9  10       61.83       52.89      4.46 o
  -2   9  10        0.98       -2.05      3.53 o
  -1   1  11        8.81        7.21      2.95 o
   0   1  11      117.35      116.27     10.05 o
   1   1  11      268.32      265.56      4.78 o
  -3   2  11       53.71       49.38      1.63 o
  -2   2  11       54.80       54.81      3.16 o
  -1   2  11       44.05       43.74      3.63 o
   0   2  11        9.15        9.14      2.88 o
   1   2  11        5.62        8.59      1.27 o
   2   2  11       79.31       79.83      2.91 o
  -5   3  11       25.31       26.87      1.96 o
  -4   3  11       27.29       25.82      4.34 o
  -3   3  11       77.16       69.59      2.20 o
  -2   3  11        8.83        8.49      3.33 o
  -1   3  11       14.82       14.18      2.83 o
   0   3  11       30.74       28.71      2.97 o
   1   3  11       32.42       34.89      3.79 o
   2   3  11       52.27       50.08      3.06 o
   3   3  11        4.42        2.75      1.88 o
  -7   4  11       67.83       66.90     11.55 o
  -6   4  11        7.16        9.05      3.37 o
  -5   4  11       13.60       11.83      1.83 o
  -4   4  11       12.09       10.37      1.35 o
  -3   4  11        1.95        0.10      1.39 o
  -2   4  11       13.19       11.25      1.31 o
  -1   4  11        2.87        2.97      1.35 o
   0   4  11       33.67       35.39      4.50 o
   1   4  11       13.22       11.36      5.14 o
   2   4  11        9.79       11.75      3.69 o
   3   4  11       14.74       23.39      8.29 o
   4   4  11       27.54       22.98      8.50 o
  -8   5  11        4.98       11.14      3.92 o
  -7   5  11        4.10        1.54      1.98 o
  -6   5  11       22.77       25.01      2.00 o
  -5   5  11       18.90       24.08      2.64 o
  -4   5  11       40.11       38.62      3.58 o
  -3   5  11        4.93        6.86      1.46 o
  -2   5  11       49.65       48.62      4.25 o
  -1   5  11       83.31       94.99     14.27 o
   0   5  11        4.29       13.65      3.40 o
   1   5  11       54.54       63.23      5.84 o
   2   5  11       44.34       53.46      3.90 o
   3   5  11        4.64        9.80      4.62 o
  -8   6  11        3.14        1.96      6.21 o
  -7   6  11       19.02       16.63      2.60 o
  -6   6  11        2.83        4.70      2.28 o
  -5   6  11       31.37       34.18      5.29 o
  -4   6  11        0.38        3.47      2.97 o
  -3   6  11        5.70        2.95      1.91 o
  -2   6  11      106.73       89.42      8.60 o
  -1   6  11        5.47        2.03      3.42 o
   0   6  11        0.97        5.43      5.81 o
   1   6  11        1.23        5.59      4.02 o
   2   6  11        1.36       -2.46      4.52 o
  -7   7  11       17.07       15.65      3.72 o
  -6   7  11        2.77        8.10      8.07 o
  -5   7  11        1.16       -2.34      2.34 o
  -4   7  11       10.04       11.53      9.29 o
  -3   7  11       66.35       62.46     11.74 o
  -2   7  11        6.12        3.64      5.00 o
  -1   7  11       12.16        9.55      3.46 o
   0   7  11        2.96       -3.19      3.93 o
  -6   8  11       16.32       16.66      3.55 o
  -5   8  11        1.67        2.72      5.57 o
  -4   8  11       13.01       13.42      6.76 o
  -3   8  11       17.60       27.97      5.70 o
  -2   8  11        4.16        4.21      4.96 o
   0   0  12        0.91        5.66      3.92 o
  -1   1  12       36.16       37.08      2.78 o
   0   1  12       21.88       21.82      3.09 o
   1   1  12       70.52       67.04      4.40 o
  -3   2  12       84.22       78.65      7.34 o
  -2   2  12       74.46       68.05      3.00 o
  -1   2  12       21.51       21.96      3.84 o
   0   2  12       10.12        9.67      1.98 o
   1   2  12       27.64       27.61      6.10 o
   2   2  12       31.16       24.74      1.91 o
  -5   3  12       31.09       33.08      4.73 o
  -4   3  12       14.75       11.04      3.05 o
  -3   3  12        0.47        1.58      2.53 o
  -2   3  12        4.38        4.87      1.69 o
  -1   3  12        5.04        5.34      2.03 o
   0   3  12       23.47       26.61      4.83 o
   1   3  12       10.91       13.62      3.67 o
   2   3  12       13.47       15.90      4.88 o
   3   3  12       10.83        9.61      2.21 o
  -7   4  12        8.95        4.05      3.24 o
  -6   4  12        2.29       -0.58      3.66 o
  -5   4  12       14.65       12.01      3.34 o
  -4   4  12        2.35        0.53      1.89 o
  -3   4  12       10.72        8.42      1.64 o
  -2   4  12        9.32        6.31      3.03 o
  -1   4  12        0.79       -0.87      1.95 o
   0   4  12        8.38        3.18      3.26 o
   1   4  12        3.23        4.61      3.13 o
   2   4  12        8.49        8.28      2.72 o
   3   4  12       19.40       20.80      4.13 o
  -7   5  12        0.01        2.87      4.77 o
  -6   5  12        0.25        5.06      3.94 o
  -5   5  12        0.03       -0.32      1.75 o
  -4   5  12        3.08        3.26      2.10 o
  -3   5  12        5.23       -0.67      2.42 o
  -2   5  12       20.84       20.30      3.64 o
  -1   5  12        3.69        8.95      3.16 o
   0   5  12        1.13       -0.68      3.41 o
   1   5  12        3.89        2.18      3.14 o
   2   5  12       13.34        8.44      3.86 o
  -7   6  12       14.95       15.68      6.54 o
  -6   6  12        6.57       13.28      5.60 o
  -5   6  12        0.76       -2.66      3.79 o
  -4   6  12        3.43        1.99      2.35 o
  -3   6  12       87.95       82.74     12.74 o
  -2   6  12       24.70       26.35      3.88 o
  -1   6  12       10.51       14.32      3.73 o
   0   6  12       10.95       19.64      5.44 o
   1   6  12       14.72       16.69      8.71 o
  -6   7  12        5.40       10.02      5.66 o
  -5   7  12       33.80       41.72      5.40 o
  -4   7  12       35.49       30.79      9.69 o
  -3   7  12        1.05       -3.73      3.73 o
  -2   7  12       29.26       51.39     14.48 o
  -1   7  12       15.49       21.10      6.93 o
  -1   1  13        8.61        4.38      3.09 o
   0   1  13       23.76       22.11      2.85 o
   1   1  13        1.77        2.32      2.43 o
  -3   2  13       40.13       42.04      2.89 o
  -2   2  13       24.86       26.16      2.48 o
  -1   2  13       70.12       65.10      5.09 o
   0   2  13       24.14       29.57      2.86 o
   1   2  13       15.18       15.68      5.44 o
   2   2  13       14.23       19.67      3.78 o
  -5   3  13       23.56       23.70      6.02 o
  -4   3  13        3.65        2.71      1.94 o
  -3   3  13        3.23        5.81      2.33 o
  -2   3  13       31.36       32.08      2.19 o
  -1   3  13       12.94       12.52      3.62 o
   0   3  13       16.24       21.13      3.95 o
   1   3  13       20.64       27.72      3.70 o
   2   3  13        8.81        7.26      4.66 o
   3   3  13        2.61        2.57      4.39 o
  -6   4  13       27.85       55.33      7.84 o
  -5   4  13        7.13        9.26      3.35 o
  -4   4  13        1.95        3.05      5.44 o
  -3   4  13       36.43       34.38      5.14 o
  -2   4  13       10.92       13.63      3.77 o
  -1   4  13       26.91       43.46      5.52 o
   0   4  13        3.95        5.64      9.76 o
   1   4  13        5.05       11.15      6.00 o
   2   4  13        1.93        9.09      7.07 o
  -5   5  13        2.11        4.10      6.73 o
  -4   5  13        1.21        5.36      3.09 o
  -3   5  13       11.88       11.31      4.23 o
  -2   5  13        3.61        9.67      5.04 o
  -1   5  13        0.10       -5.63      5.76 o
   0   5  13        1.34        2.97      7.07 o
  -4   6  13       18.03       31.62     11.44 o
  -3   6  13       20.60       24.62      8.78 o
  -2   6  13       21.61       22.93      4.55 o
  -1   1  14        6.78        2.88      2.27 o
   0   1  14        5.59        5.29      3.68 o
   1   1  14        5.66        8.74      4.72 o
  -3   2  14        0.08        5.36      6.64 o
  -2   2  14       16.02       14.83      2.88 o
  -1   2  14       23.35       21.42      2.75 o
   0   2  14       44.13       44.31      3.47 o
   1   2  14        8.74        9.32      3.44 o
   2   2  14       20.33       24.03      5.36 o
  -4   3  14        2.72        4.73      3.14 o
  -3   3  14        4.00        3.77      2.79 o
  -2   3  14       25.04       19.62      3.07 o
  -1   3  14       58.78       84.57      6.60 o
   0   3  14        3.46        3.87      4.16 o
   1   3  14       12.04        6.82      7.74 o
  -3   4  14        0.20        3.96      3.60 o
  -2   4  14       11.11       12.94      5.62 o
  -1   4  14        7.27        8.34      5.87 o
 
